# Supplementary material for: Several Metabolite Families Display Inflexibility during Glucose Challenge in Patients with Type 2 Diabetes: An Untargeted Metabolomics Study
Source: Metabolites. 2023 Jan 15;13(1):131. doi: 10.3390/metabo13010131 (PMC9863788; doi:10.3390/metabo13010131)
Supplement: Supplementary file 1 [file metabolites-13-00131-s001.zip]

Archive with 2 entries (2 files):
- Supplementary Materials File 1.xlsx
- Supplementary Materials File 2.xlsx
