# Supplementary material for: Several Metabolite Families Display Inflexibility during Glucose Challenge in Patients with Type 2 Diabetes: An Untargeted Metabolomics Study
Source: Metabolites. 2023 Jan 15;13(1):131. doi: 10.3390/metabo13010131 (PMC9863788; doi:10.3390/metabo13010131)
Supplement: Supplementary file 1 [file metabolites-13-00131-s001.zip › Supplementary Materials File 1.xlsx]

## Sheet: Metabolomics plasma
		Fold change 90 min after OGTT (mean)
Metabolite	Family	Control	Diabetes	Diabetes/control ratio
1-arachidonoyl-GPC* (20:4)*	Lipid	1.01416	1.00229	0.988294
1-arachidonoyl-GPE* (20:4)*	Lipid	0.927048	0.88774	0.957599
1-arachidonoyl-GPI* (20:4)*	Lipid	0.934232	0.866264	0.927247
1-arachidonylglycerol	Lipid	0.853993	0.766762	0.897856
1-arachidoyl-GPC (20:0)	Lipid	2.57842	1.85256	0.718486
1-docosahexaenoyl-GPC* (22:6)*	Lipid	1.02191	0.997927	0.976535
1-docosahexaenoylglycerophosphoethanolamine*	Lipid	0.879537	0.861249	0.979208
1-docosapentaenoyl-GPC* (22:5n3)*	Lipid	1.02244	0.980268	0.958757
1-eicosadienoyl-GPC* (20:2)*	Lipid	1.35409	1.74965	1.29212
1-eicosapentaenoylglycerophosphocholine (20:5n3)*	Lipid	1.03432	1.02641	0.992348
1-eicosapentaenoylglycerophosphoethanolamine*	Lipid	2.43031	2.35225	0.967884
1-eicosatrienoyl-GPC* (20:3)*	Lipid	1.04934	1.02571	0.97748
1-eicosatrienoylglycerophosphoethanolamine*	Lipid	1.7722	1.87075	1.05561
1-eicosenoylglycerophosphocholine (20:1n9)*	Lipid	1.12078	1.12833	1.00673
1-heptadecanoyl-GPC (17:0)	Lipid	2.0511	2.19906	1.07213
1-linolenoylglycerophosphocholine (18:3n3)*	Lipid	1.00654	0.982569	0.976189
1-linoleoyl-GPC (18:2)	Lipid	1.03485	1.03239	0.997631
1-linoleoyl-GPE (18:2)*	Lipid	1.00013	0.972118	0.971994
1-linoleoyl-GPI* (18:2)*	Lipid	0.908566	0.860265	0.946838
1-linoleoylglycerol (18:2)	Lipid	0.859375	0.880074	1.02409
1-methyladenosine	Nucleotide	1.06417	1.17765	1.10664
1-methylguanosine	Nucleotide	0.959811	0.952169	0.992039
1-methylhistidine	Amino Acid	0.895128	0.838366	0.936587
1-methylimidazoleacetate	Amino Acid	0.944285	1.0525	1.1146
1-methylnicotinamide	Cofactors and Vitamins	1.64029	1.90945	1.16409
1-methylurate	Xenobiotics	0.79867	0.783078	0.980477
1-methylxanthine	Xenobiotics	0.927166	0.888847	0.958671
1-myristoyl-GPC (14:0)	Lipid	1.05269	1.02418	0.972916
1-myristoylglycerol (14:0)	Lipid	1.15521	1.44198	1.24824
1-nonadecanoylglycerophosphocholine(19:0)	Lipid	3.2406	2.38728	0.736676
1-oleoyl-GPC (18:1)	Lipid	1.13297	1.12861	0.996155
1-oleoyl-GPE (18:1)	Lipid	0.986356	0.970252	0.983673
1-oleoyl-GPI (18:1)*	Lipid	1.17805	1.02067	0.866413
1-oleoylglycerol (18:1)	Lipid	0.85123	0.884778	1.03941
1-oleoylglycerophosphoglycerol*	Lipid	2.10485	1.83006	0.869448
1-oleoylplasmenylethanolamine*	Lipid	1.13284	0.980889	0.865869
1-palmitoleoyl-GPC* (16:1)*	Lipid	1.01994	1.03138	1.01122
1-palmitoleoylglycerophosphoethanolamine*	Lipid	5.1827	0.990169	0.191053
1-palmitoyl-GPC (16:0)	Lipid	1.11927	1.13998	1.0185
1-palmitoyl-GPE (16:0)	Lipid	1.09089	1.0219	0.936752
1-palmitoyl-GPI* (16:0)*	Lipid	2.12773	1.23061	0.578368
1-palmitoylglycerol (16:0)	Lipid	0.890679	0.900854	1.01142
1-palmitoylglycerophosphoglycerol*	Lipid	1.60885	1.54049	0.957508
1-palmitoylplasmenylethanolamine*	Lipid	1.05263	0.877463	0.833587
1-pentadecanoylglycerophosphocholine (15:0)*	Lipid	1.08774	1.04367	0.959484
1-stearoyl-GPC (18:0)	Lipid	1.1784	1.20486	1.02245
1-stearoyl-GPE (18:0)	Lipid	1.08972	0.963553	0.884221
1-stearoyl-GPI (18:0)	Lipid	1.18037	0.983676	0.833361
1-stearoylplasmenylethanolamine*	Lipid	1.15727	0.896003	0.77424
1,2,3-benzenetriol sulfate (2)	Xenobiotics	0.809911	1.16441	1.4377
1,3-dimethylurate	Xenobiotics	1.04039	0.964316	0.926881
1,3,7-trimethylurate	Xenobiotics	0.755864	0.798753	1.05674
1,5-anhydroglucitol (1,5-AG)	Carbohydrate	1.02118	0.943498	0.923926
1,6-anhydroglucose	Xenobiotics	1.25355	1.09136	0.870619
1,7-dimethylurate	Xenobiotics	0.811891	0.811975	1.0001
10-undecenoate (11:1n1)	Lipid	0.620823	0.705693	1.1367
11-dehydrocorticosterone	Lipid	1.3909	0.910862	0.654871
12,13-DiHOME	Lipid	0.398747	1.32643	3.3265
13-HODE + 9-HODE	Lipid	0.322695	0.557918	1.72893
13-methylmyristic acid	Lipid	0.366787	0.50195	1.36851
16-hydroxypalmitate	Lipid	0.50252	0.536612	1.06784
16a-hydroxy DHEA 3-sulfate	Lipid	0.96497	0.917471	0.950777
17-methylstearate	Lipid	0.398438	0.591117	1.48358
2-aminoadipate	Amino Acid	0.867423	0.820363	0.945747
2-aminobutyrate	Amino Acid	0.889423	0.95824	1.07737
2-aminoheptanoate	Lipid	0.946212	0.923458	0.975953
2-aminooctanoate	Lipid	0.911436	0.90629	0.994353
2-aminophenol sulfate	Xenobiotics	0.795857	0.848353	1.06596
2-arachidonoyl-GPC* (20:4)*	Lipid	1.29181	0.865364	0.669886
2-arachidonoyl-GPE* (20:4)*	Lipid	2.8111	2.02838	0.721563
2-docosahexaenoyl-GPC* (22:6)*	Lipid	1.09784	1.34659	1.22658
2-docosahexaenoylglycerophosphoethanolamine*	Lipid	1.48975	1.5154	1.01721
2-eicosatrienoyl-GPC* (20:3)*	Lipid	1.08482	1.04945	0.967391
2-ethylhexanoic acid	Xenobiotics	0.985371	0.982224	0.996806
2-hydroxy-3-methylvalerate	Amino Acid	0.959585	0.98497	1.02645
2-hydroxyacetaminophen sulfate*	Xenobiotics	0.835434	0.9348	1.11894
2-hydroxybutyrate (AHB)	Amino Acid	0.992998	0.999767	1.00682
2-hydroxydecanoate	Lipid	0.603962	0.683315	1.13139
2-hydroxyglutarate	Lipid	1.0369	1.05782	1.02017
2-hydroxyhippurate (salicylurate)	Xenobiotics	0.814198	0.738483	0.907006
2-hydroxyibuprofen	Xenobiotics	0.957539	0.950088	0.992219
2-hydroxyisobutyrate	Xenobiotics	1.05097	1.12405	1.06954
2-hydroxyoctanoate	Lipid	0.904596	0.904375	0.999755
2-hydroxypalmitate	Lipid	0.758069	0.823608	1.08646
2-hydroxystearate	Lipid	0.891149	0.933572	1.0476
2-isopropylmalate	Xenobiotics	2.66384	1.15475	0.43349
2-linolenoylglycerophosphocholine(18:3n3)*	Lipid	3.74794	2.46021	0.656418
2-linoleoyl-GPC* (18:2)*	Lipid	1.00477	1.02907	1.02418
2-linoleoyl-GPE* (18:2)*	Lipid	1.05462	0.986227	0.935151
2-linoleoylglycerol (2-monolinolein)	Lipid	1.22868	0.911048	0.741484
2-methoxyacetaminophen glucuronide*	Xenobiotics	0.929273	0.89268	0.960623
2-methoxyacetaminophen sulfate*	Xenobiotics	0.899814	0.901096	1.00142
2-methylbutyroylcarnitine (C5)	Amino Acid	0.810384	0.956502	1.18031
2-methylmalonyl carnitine	Lipid	0.950682	1.03925	1.09316
2-myristoyl-GPC* (14:0)*	Lipid	1.05364	1.08509	1.02984
2-oleoyl-GPC* (18:1)*	Lipid	1.05341	1.07269	1.01831
2-oleoyl-GPE* (18:1)*	Lipid	1.16044	1.6284	1.40326
2-oleoylglycerol (18:1)	Lipid	1.48728	1.88974	1.27061
2-oxindole-3-acetate	Xenobiotics	1.07075	0.618962	0.578063
2-palmitoleoyl-GPC* (16:1)*	Lipid	1.33698	1.0909	0.815941
2-palmitoyl-GPC* (16:0)*	Lipid	1.04461	1.04917	1.00437
2-palmitoyl-GPE* (16:0)*	Lipid	1.16144	1.36643	1.17649
2-piperidinone	Xenobiotics	1.15337	0.985771	0.854686
2-pyrrolidinone	Xenobiotics	1.29977	1.29087	0.993157
2-stearoyl-GPC* (18:0)*	Lipid	1.15331	1.24388	1.07853
2-stearoylglycerophosphoethanolamine*	Lipid	1.06024	1.068	1.00732
2,3-dihydroxyisovalerate	Xenobiotics	0.806895	0.748103	0.927138
2'-deoxyuridine	Nucleotide	1.41763	1.20425	0.849482
21-hydroxypregnenolone disulfate	Lipid	1.03574	1.00307	0.968461
21-hydroxypregnenolone monosulfate (1)	Lipid	1.06914	0.879396	0.822524
3-(3-hydroxyphenyl)propionate	Amino Acid	0.768375	0.704198	0.916477
3-(4-hydroxyphenyl)lactate (HPLA)	Amino Acid	0.954434	0.957507	1.00322
3-(4-hydroxyphenyl)propionate	Amino Acid	0.786734	0.989457	1.25768
3-(cystein-S-yl)acetaminophen*	Xenobiotics	0.91872	0.909071	0.989497
3-(N-acetyl-L-cystein-S-yl) acetaminophen	Xenobiotics	0.915423	0.913231	0.997605
3-[3-(sulfooxy)phenyl]propanoic acid	Amino Acid	0.693748	0.729964	1.0522
3-carboxy-4-methyl-5-propyl-2-furanpropanoate (CMPF)	Lipid	0.964741	0.956529	0.991487
3-ethylphenylsulfate	Xenobiotics	2.62137	1.40831	0.537242
3-hydroxy-2-ethylpropionate	Amino Acid	0.823899	0.828559	1.00566
3-hydroxy-3-methylglutarate	Lipid	0.946224	1.27186	1.34414
3-hydroxybutyrate (BHBA)	Lipid	0.219764	0.245987	1.11932
3-hydroxycotinine glucuronide	Xenobiotics	1.00687	0.984266	0.97755
3-hydroxydecanoate	Lipid	0.329807	0.449558	1.36309
3-hydroxyhippurate	Xenobiotics	0.66227	0.712249	1.07547
3-hydroxyisobutyrate	Amino Acid	0.783144	0.737226	0.941367
3-hydroxylaurate	Lipid	0.276328	0.411177	1.488
3-hydroxymyristate	Lipid	0.2792	0.424855	1.52169
3-hydroxyoctanoate	Lipid	0.427865	0.52233	1.22078
3-hydroxypyridine sulfate	Xenobiotics	0.861368	0.858533	0.996709
3-hydroxysebacate	Lipid	0.495414	0.496832	1.00286
3-indoxyl sulfate	Amino Acid	0.96889	0.970723	1.00189
3-methoxycatechol sulfate (1)	Xenobiotics	0.746034	0.728885	0.977014
3-methoxycatechol sulfate (2)	Xenobiotics	0.790048	0.878378	1.1118
3-methoxytyramine sulfate	Amino Acid	0.953346	0.68925	0.72298
3-methoxytyrosine	Amino Acid	0.915519	0.941923	1.02884
3-methyl catechol sulfate (1)	Xenobiotics	0.762079	0.754674	0.990284
3-methyl catechol sulfate (2)	Xenobiotics	1.14171	1.3241	1.15976
3-methyl-2-oxobutyrate	Amino Acid	0.95133	0.994543	1.04542
3-methyl-2-oxovalerate	Amino Acid	0.73621	0.890784	1.20996
3-methylglutaconate	Amino Acid	0.94238	1.11984	1.18831
3-methylglutarylcarnitine (1)	Amino Acid	0.928664	0.952341	1.0255
3-methylglutarylcarnitine (2)	Amino Acid	1.09701	1.08998	0.993594
3-methylhistidine	Amino Acid	0.839844	0.825724	0.983188
3-methylxanthine	Xenobiotics	0.894971	0.879516	0.982731
3-phenylpropionate (hydrocinnamate)	Amino Acid	1.14288	1.01378	0.88704
3-ureidopropionate	Nucleotide	1.22221	1.28445	1.05092
3,7-dimethylurate	Xenobiotics	1.06991	0.92484	0.864409
3b-hydroxy-5-cholenoic acid	Lipid	0.695957	0.705972	1.01439
4-acetamidobutanoate	Amino Acid	0.933783	0.929706	0.995634
4-acetamidophenol	Xenobiotics	45.5506	34.1468	0.749645
4-acetamidophenylglucuronide	Xenobiotics	0.970538	0.90285	0.930257
4-acetaminophen sulfate	Xenobiotics	0.889028	8.38708	9.43399
4-acetylphenyl sulfate	Xenobiotics	0.739473	1.03828	1.40409
4-allylphenol sulfate	Xenobiotics	0.881702	0.896552	1.01684
4-androsten-3alpha,17alpha-diol monosulfate (2)	Lipid	0.962618	0.899209	0.934129
4-androsten-3alpha,17alpha-diol monosulfate (3)	Lipid	0.922709	0.961291	1.04181
4-androsten-3beta,17beta-diol disulfate (1)	Lipid	0.948076	0.961339	1.01399
4-androsten-3beta,17beta-diol disulfate (2)	Lipid	0.980213	0.951775	0.970988
4-androsten-3beta,17beta-diol monosulfate (1)	Lipid	0.846151	0.874327	1.0333
4-androsten-3beta,17beta-diol monosulfate (2)	Lipid	0.962272	0.952871	0.99023
4-ethylphenyl sulfate	Xenobiotics	0.877886	0.833952	0.949954
4-guanidinobutanoate	Amino Acid	1.45966	1.60715	1.10105
4-hydroxybenzoate	Xenobiotics	6.98358	2.38594	0.34165
4-hydroxychlorothalonil	Xenobiotics	0.9055	0.909685	1.00462
4-hydroxycoumarin	Xenobiotics	1.20665	1.49036	1.23512
4-hydroxyhippurate	Xenobiotics	4.02491	2.99589	0.744338
4-hydroxyphenylpyruvate	Amino Acid	0.965836	1.1361	1.17629
4-methyl-2-oxopentanoate	Amino Acid	0.78683	0.911448	1.15838
4-methylcatechol sulfate	Xenobiotics	0.938491	0.917671	0.977815
4-vinylphenol sulfate	Xenobiotics	0.858705	0.840144	0.978386
5-acetylamino-6-amino-3-methyluracil	Xenobiotics	1.14737	1.37858	1.20152
5-acetylamino-6-formylamino-3-methyluracil	Xenobiotics	0.844339	0.79644	0.94327
5-dodecenoate (12:1n7)	Lipid	0.253814	0.407762	1.60654
5-hydroxyhexanoate	Lipid	1.02368	1.4003	1.36791
5-hydroxyindoleacetate	Amino Acid	1.15788	0.701508	0.605855
5-methylthioadenosine (MTA)	Amino Acid	1.30386	1.08142	0.829396
5-methyluridine (ribothymidine)	Nucleotide	0.910844	0.953617	1.04696
5-oxoproline	Amino Acid	0.887786	0.916268	1.03208
5-pregnen-3b, 17-diol-20-one 3-sulfate	Lipid	1.82134	1.04074	0.571416
5-sulfosalicylate	Xenobiotics	0.992851	1	1.0072
5,6-dihydrothymine	Nucleotide	0.889377	0.965218	1.08527
5,6-dihydrouracil	Nucleotide	1.21158	1.09959	0.907565
5alpha-androstan-3alpha, 17beta-diol-17-glucosiduronate	Lipid	0.824394	0.899658	1.0913
5alpha-androstan-3alpha,17alpha-diol disulfate	Lipid	2.07579	1.07603	0.518372
5alpha-androstan-3alpha,17alpha-diol monosulfate	Lipid	1.27602	1.35539	1.0622
5alpha-androstan-3alpha,17beta-diol disulfate	Lipid	1.18422	0.969413	0.81861
5alpha-androstan-3alpha,17beta-diol monosulfate (1)	Lipid	0.867402	0.85413	0.984699
5alpha-androstan-3alpha,17beta-diol monosulfate (2)	Lipid	0.930819	0.977408	1.05005
5alpha-androstan-3beta,17alpha-diol disulfate	Lipid	1.09468	0.961809	0.878624
5alpha-androstan-3beta,17beta-diol disulfate	Lipid	0.953295	0.962476	1.00963
5alpha-androstan-3beta,17beta-diol monosulfate (1)	Lipid	0.974405	0.982355	1.00816
5alpha-pregnan-3(alpha or beta),20beta-diol disulfate	Lipid	1.17941	1.27093	1.0776
5alpha-pregnan-3beta,20alpha-diol disulfate	Lipid	1.0127	0.950902	0.938976
5alpha-pregnan-3beta,20alpha-diol monosulfate (2)	Lipid	0.819956	0.894264	1.09062
5alpha-pregnan-3beta,20beta-diol monosulfate (1)	Lipid	1.01085	0.982322	0.971775
6-oxopiperidine-2-carboxylic acid	Xenobiotics	0.91817	0.928479	1.01123
7-HOCA	Lipid	0.907109	0.916531	1.01039
7-methylguanine	Nucleotide	0.978852	1.02052	1.04257
7-methylurate	Xenobiotics	1.24032	0.74774	0.602858
7-methylxanthine	Xenobiotics	0.884719	0.918568	1.03826
acetylcarnitine (C2)	Lipid	0.730509	0.709469	0.971199
acisoga	Amino Acid	0.950664	0.967547	1.01776
adenine	Nucleotide	1.68491	0.913	0.541869
adenosine	Nucleotide	1.32576	1.03044	0.777249
adenosine 3',5'-cyclic monophosphate (cAMP)	Nucleotide	0.82343	0.804178	0.97662
adenosine 5'-diphosphoribose (ADP-ribose)	Cofactors and Vitamins	2.94676	1.76264	0.598161
ADSGEGDFXAEGGGVR*	Peptide	8.28054	6.94361	0.838545
alanine	Amino Acid	1.01419	1.09298	1.07769
allantoin	Nucleotide	0.952434	0.953972	1.00161
alliin	Xenobiotics	0.852531	0.854574	1.0024
allo-isoleucine	Amino Acid	1.08511	0.880506	0.811441
alpha-CEHC	Cofactors and Vitamins	2.00804	1.18581	0.590531
alpha-CEHC glucuronide*	Cofactors and Vitamins	1.02447	1.28188	1.25126
alpha-CEHC sulfate	Cofactors and Vitamins	1.54289	0.95401	0.618327
alpha-hydroxycaproate	Lipid	1.1514	1.11409	0.9676
alpha-hydroxyisocaproate	Amino Acid	0.963092	1.01036	1.04907
alpha-hydroxyisovalerate	Amino Acid	0.978306	0.967941	0.989405
alpha-hydroxyisovaleroyl carnitine*	Amino Acid	2.59143	0.896807	0.346066
alpha-ketobutyrate	Amino Acid	0.993138	0.990319	0.997162
alpha-ketoglutarate	Energy	1.01804	1.01201	0.99408
alpha-tocopherol	Cofactors and Vitamins	0.977505	1.06666	1.0912
AMP	Nucleotide	1.27992	1.14186	0.892138
andro steroid monosulfate (1)*	Lipid	0.929309	1.0036	1.07995
androsterone sulfate	Lipid	0.938011	0.942365	1.00464
arabinose	Carbohydrate	1.26637	1.09616	0.865598
arabitol	Carbohydrate	0.949953	1.09741	1.15523
arabonate	Cofactors and Vitamins	1.11896	1.12175	1.00249
arginine	Amino Acid	0.81154	0.800636	0.986564
asparagine	Amino Acid	0.833275	0.937657	1.12527
asparagylleucine	Peptide	1.51813	1.4635	0.964018
aspartate	Amino Acid	1.19237	1.01075	0.847683
aspartylleucine	Peptide	1.19684	1.17648	0.982989
beta-alanine	Nucleotide	1.30588	1.53516	1.17558
beta-hydroxyisovalerate	Amino Acid	0.843034	0.893533	1.0599
beta-hydroxyisovaleroylcarnitine	Amino Acid	0.94167	0.994981	1.05661
beta-tocopherol	Cofactors and Vitamins	1.22117	1.04857	0.85866
betaine	Amino Acid	1.0389	1.0203	0.982096
betonicine	Xenobiotics	0.881419	0.867878	0.984636
bilirubin	Cofactors and Vitamins	1.0512	0.963311	0.916392
bilirubin (E,E)*	Cofactors and Vitamins	0.714835	0.717879	1.00426
biliverdin	Cofactors and Vitamins	0.956848	0.9954	1.04029
butyrylcarnitine (C4)	Lipid	0.7992	0.81381	1.01828
C-glycosyltryptophan	Amino Acid	0.943337	0.967485	1.0256
caffeine	Xenobiotics	0.83878	0.847935	1.01091
caprate (10:0)	Lipid	0.441551	0.585014	1.32491
caproate (6:0)	Lipid	0.925289	1.02018	1.10256
caprylate (8:0)	Lipid	0.664062	0.787424	1.18577
carboxyibuprofen	Xenobiotics	0.910393	0.955933	1.05002
carnitine	Lipid	1.04899	1.04684	0.997957
catechol sulfate	Xenobiotics	0.782384	0.82786	1.05812
chenodeoxycholate	Lipid	2.16619	2.54327	1.17407
chiro-inositol	Lipid	0.919015	0.848427	0.923192
cholate	Lipid	0.899313	1.27909	1.42229
cholesterol	Lipid	1.01339	1.06531	1.05124
choline	Lipid	1.17069	1.17204	1.00115
cinnamoylglycine	Xenobiotics	0.454368	0.421597	0.927875
cis-4-decenoyl carnitine	Lipid	0.480892	0.667983	1.38905
cis-Cyclo[L-ala-L-Pro]	Peptide	0.96267	1.00778	1.04686
citrate	Energy	0.958683	0.955887	0.997084
citrulline	Amino Acid	0.632639	0.680275	1.0753
corticosterone	Lipid	1.14221	1.46471	1.28235
cortisol	Lipid	0.971524	0.843318	0.868037
cortisone	Lipid	0.930909	0.801012	0.860462
cotinine	Xenobiotics	17.8121	6.97019	0.391318
cotinine N-oxide	Xenobiotics	0.986312	0.990765	1.00451
creatine	Amino Acid	1.13627	1.15702	1.01826
creatinine	Amino Acid	0.968046	1.01442	1.04791
cyclo(gly-pro)	Peptide	0.882335	0.898971	1.01886
cyclo(L-phe-D-pro)*	Peptide	1.04124	0.991817	0.952538
cyclo(L-phe-L-pro)	Peptide	0.815907	0.798683	0.97889
cyclo(leu-pro)	Peptide	0.820366	0.871226	1.062
cyclo(pro-pro)	Peptide	0.971344	0.978752	1.00763
cys-gly, oxidized	Amino Acid	1.05171	1.08172	1.02853
cysteine	Amino Acid	1.07453	0.896881	0.834672
cysteine s-sulfate	Amino Acid	0.918172	1.00999	1.1
cysteine-glutathione disulfide	Amino Acid	4.25116	4.25671	1.0013
cystine	Amino Acid	0.929768	0.98745	1.06204
cytidine	Nucleotide	1.07781	0.769771	0.7142
decanoylcarnitine (C10)	Lipid	0.414549	0.624117	1.50553
dehydroisoandrosterone sulfate (DHEA-S)	Lipid	0.947483	0.926825	0.978197
deoxycarnitine	Lipid	0.967949	0.950329	0.981797
deoxycholate	Lipid	1.04538	1.19203	1.14028
desmethylnaproxen	Xenobiotics	1	0.987182	0.987182
desmethylnaproxen sulfate	Xenobiotics	1	0.996757	0.996757
dihydroferulic acid	Xenobiotics	0.575958	0.792635	1.3762
dimethyl sulfone	Xenobiotics	2.28768	1.86633	0.815817
dimethylarginine (ADMA + SDMA)	Amino Acid	0.921631	0.991624	1.07595
dimethylglycine	Amino Acid	0.938761	0.987788	1.05222
docosadioate	Lipid	0.866778	1.04122	1.20125
dodecanedioate (C12)	Lipid	0.560785	0.615911	1.0983
dopamine sulfate (1)	Amino Acid	0.826036	0.857795	1.03845
dopamine sulfate (2)	Amino Acid	0.84107	0.759151	0.902601
DSGEGDFXAEGGGVR*	Peptide	17.4981	14.7117	0.84076
EDTA	Xenobiotics	1.01914	0.986164	0.967639
epiandrosterone sulfate	Lipid	0.944823	0.941856	0.99686
ergothioneine	Xenobiotics	1.2767	1.62045	1.26925
erythritol	Xenobiotics	0.945144	0.912502	0.965463
erythronate*	Carbohydrate	0.91409	0.916549	1.00269
escitalopram	Xenobiotics	0.998632	1	1.00137
estrone 3-sulfate	Lipid	0.798489	0.893834	1.11941
ethyl glucuronide	Xenobiotics	1.88944	2.20966	1.16948
ethylmalonate	Amino Acid	0.867041	0.88087	1.01595
etiocholanolone glucuronide	Lipid	0.850185	0.99393	1.16908
eugenol sulfate	Xenobiotics	1.03287	0.686155	0.664317
FAD	Cofactors and Vitamins	1.33322	1.2188	0.914176
ferulic acid 4-sulfate	Xenobiotics	0.711324	0.616477	0.866662
fructose	Carbohydrate	1.24954	1.63653	1.30971
fucose	Carbohydrate	1.29144	1.29923	1.00603
fumarate	Energy	1.0717	1.01943	0.951227
furosemide	Xenobiotics	1	1.00626	1.00626
galactonate	Carbohydrate	0.909961	1.98834	2.18509
gamma-CEHC	Cofactors and Vitamins	0.940601	0.899105	0.955884
gamma-CEHC glucuronide*	Cofactors and Vitamins	1.15063	1.58187	1.37479
gamma-glutamylalanine	Peptide	0.99775	1.07711	1.07954
gamma-glutamylglutamate	Peptide	0.801767	0.770895	0.961494
gamma-glutamylglutamine	Peptide	0.906629	0.94383	1.04103
gamma-glutamylhistidine	Peptide	0.442792	0.649999	1.46796
gamma-glutamylisoleucine*	Peptide	0.725227	0.763705	1.05306
gamma-glutamylleucine	Peptide	0.742341	0.782733	1.05441
gamma-glutamyllysine	Peptide	0.983128	0.92334	0.939186
gamma-glutamylmethionine	Peptide	0.703566	0.795961	1.13132
gamma-glutamylphenylalanine	Peptide	0.802419	0.80841	1.00747
gamma-glutamylthreonine*	Peptide	1.30636	0.936994	0.717257
gamma-glutamyltryptophan	Peptide	0.641698	0.691024	1.07687
gamma-glutamyltyrosine	Peptide	0.744751	0.745205	1.00061
gamma-glutamylvaline	Peptide	0.835563	0.855449	1.0238
gamma-tocopherol	Cofactors and Vitamins	1.53692	1.38315	0.899944
gentisate	Amino Acid	1.08176	0.88818	0.821048
gluconate	Xenobiotics	1.2937	1.54412	1.19357
glucose	Carbohydrate	1.21955	1.63136	1.33768
glucuronate	Carbohydrate	0.957431	0.931436	0.97285
glutamate	Amino Acid	0.88495	0.882829	0.997603
glutamine	Amino Acid	0.940174	1.05229	1.11925
glutarate (pentanedioate)	Amino Acid	0.93526	0.783919	0.838183
glutaroylcarnitine (C5)	Amino Acid	0.981078	0.985122	1.00412
glycerate	Carbohydrate	0.935972	0.959994	1.02567
glycerol	Lipid	0.537528	0.601231	1.11851
glycerol 3-phosphate (G3P)	Lipid	0.725266	1.1458	1.57983
glycerophosphoethanolamine	Lipid	1.15386	1.03916	0.900595
glycerophosphorylcholine (GPC)	Lipid	1.10765	1.10402	0.99672
glycine	Amino Acid	0.928246	0.844189	0.909446
glycochenodeoxycholate	Lipid	3.60973	2.00664	0.555898
glycocholate	Lipid	3.56816	2.22045	0.622295
glycocholenate sulfate*	Lipid	0.953924	1.01671	1.06581
glycodeoxycholate	Lipid	3.59556	2.52239	0.70153
glycohyocholate	Lipid	2.63256	1.82147	0.691902
glycolate (hydroxyacetate)	Xenobiotics	1.13364	1.09629	0.967054
glycolithocholate	Lipid	2.71765	2.76768	1.01841
glycolithocholate sulfate*	Lipid	1.57935	1.61107	1.02008
glycoursodeoxycholate	Lipid	2.4538	1.54623	0.630139
glycylleucine	Peptide	1.37888	1.16635	0.845868
glycylproline	Peptide	1.15677	2.446	2.11452
guanidinoacetate	Amino Acid	0.736864	0.757605	1.02815
guanidinosuccinate	Amino Acid	1.03701	1.01437	0.978172
guanosine	Nucleotide	1.94421	1.39845	0.719287
gulonic acid*	Cofactors and Vitamins	0.896343	0.924247	1.03113
heme	Cofactors and Vitamins	6.60017	6.12148	0.927473
hexadecanedioate (C16)	Lipid	0.593987	0.597626	1.00613
hexanoylcarnitine (C6)	Lipid	0.504905	0.631024	1.24979
hexanoylglycine (C6)	Lipid	0.422897	0.551092	1.30314
hippurate	Xenobiotics	0.671719	0.710226	1.05732
histidine	Amino Acid	0.913442	0.914192	1.00082
homoarginine	Amino Acid	0.963874	0.901239	0.935017
homocitrulline	Amino Acid	1.78949	1.3977	0.78106
homostachydrine*	Xenobiotics	0.996216	0.921458	0.924958
hydantoin-5-propionic acid	Amino Acid	0.769088	0.732331	0.952207
hydroquinone sulfate	Xenobiotics	0.756802	0.798383	1.05494
hydroxybutyrylcarnitine*	Lipid	0.818332	0.839396	1.02574
hydroxycotinine	Xenobiotics	1.03017	0.985481	0.956624
hydroxyproline	Amino Acid	0.86826	2.88463	3.32231
hyodeoxycholate	Lipid	1.01982	0.860196	0.843476
hypotaurine	Amino Acid	0.975677	0.909982	0.932667
hypoxanthine	Nucleotide	0.726922	0.849015	1.16796
I-urobilinogen	Cofactors and Vitamins	1.13042	0.910556	0.805501
ibuprofen	Xenobiotics	0.84136	0.970287	1.15324
ibuprofen acyl glucuronide	Xenobiotics	2.60283	0.991954	0.381107
imidazole lactate	Amino Acid	0.931182	0.971662	1.04347
imidazole propionate	Amino Acid	0.906073	0.931528	1.02809
iminodiacetate (IDA)	Xenobiotics	1.12663	0.984697	0.874018
indole-3-carboxylic acid	Amino Acid	0.857418	0.878654	1.02477
indoleacetate	Amino Acid	0.939262	0.929363	0.989461
indoleacetylglutamine	Amino Acid	0.93001	1.23089	1.32352
indolebutyrate	Amino Acid	0.974767	0.851056	0.873086
indolelactate	Amino Acid	0.962638	0.951674	0.98861
indolepropionate	Amino Acid	0.927078	0.941947	1.01604
inosine	Nucleotide	0.903506	0.816857	0.904097
isobutyrylcarnitine (C4)	Amino Acid	0.83829	0.843291	1.00597
isobutyrylglycine (C4)	Amino Acid	0.764787	1.02613	1.34172
isoleucine	Amino Acid	0.674316	0.77305	1.14642
isoleucylalanine	Peptide	1.15742	2.10359	1.81748
isoleucylglycine	Peptide	0.63548	0.792757	1.24749
isovalerate (C5)	Amino Acid	0.798686	0.935081	1.17077
isovalerylcarnitine (C5)	Amino Acid	0.961246	1.02028	1.06141
isovalerylglycine	Amino Acid	0.874453	0.802844	0.91811
kynurenate	Amino Acid	0.720041	0.709604	0.985505
kynurenine	Amino Acid	1.0258	1.05152	1.02507
L-urobilin	Cofactors and Vitamins	0.83968	0.817622	0.97373
lactate	Carbohydrate	1.24203	1.40782	1.13349
lathosterol	Lipid	1.25024	0.985469	0.788222
laurate (12:0)	Lipid	0.33442	0.500586	1.49688
laurylcarnitine (C12)	Lipid	0.415901	0.521694	1.25437
leucine	Amino Acid	0.712118	0.808517	1.13537
leucylglutamate	Peptide	1.09115	0.870787	0.798042
leucylglutamine*	Peptide	1.57236	1.0873	0.691504
leucylglycine	Peptide	1.17751	1.02	0.866236
leucylleucine	Peptide	1.67174	1.47309	0.881174
levulinate (4-oxovalerate)	Xenobiotics	0.909872	1.00353	1.10294
lidocaine	Xenobiotics	130.613	26.4601	0.202583
linoleoylcarnitine*	Lipid	0.722968	0.853418	1.18044
lysine	Amino Acid	0.854495	0.876877	1.02619
malate	Energy	1.05332	1.03642	0.983961
malonylcarnitine	Lipid	1.02254	0.899175	0.879355
mannitol	Carbohydrate	0.955261	0.816211	0.854438
mannose	Carbohydrate	0.788436	1.03413	1.31162
metformin	Xenobiotics	1	0.766948	0.766948
methionine	Amino Acid	0.77614	0.863375	1.1124
methionine sulfone	Amino Acid	0.926623	0.927557	1.00101
methionine sulfoxide	Amino Acid	0.732717	0.732357	0.999508
methyl glucopyranoside (alpha + beta)	Xenobiotics	0.894653	0.699361	0.781712
methyl indole-3-acetate	Xenobiotics	0.890133	0.799901	0.898631
methyl-4-hydroxybenzoate sulfate	Xenobiotics	115.46	169.732	1.47004
methylpalmitate (15 or 2)	Lipid	0.332397	0.470471	1.41539
methylsuccinate	Amino Acid	0.982341	0.973067	0.99056
myo-inositol	Lipid	1.00447	1.06901	1.06425
myristoleoylcarnitine*	Lipid	0.386008	0.506308	1.31165
myristoylcarnitine	Lipid	0.634621	0.725975	1.14395
N-(2-furoyl)glycine	Xenobiotics	0.768959	0.795407	1.0344
N-6-trimethyllysine	Amino Acid	0.856229	0.906958	1.05925
N-acetyl-3-methylhistidine*	Amino Acid	0.846471	0.818599	0.967073
N-acetyl-aspartyl-glutamate (NAAG)	Amino Acid	0.905221	0.908788	1.00394
N-acetyl-beta-alanine	Nucleotide	0.935665	1.14154	1.22003
N-acetylalanine	Amino Acid	0.905269	0.939984	1.03835
N-acetylalliin	Xenobiotics	0.820984	0.836531	1.01894
N-acetylarginine	Amino Acid	0.969171	1.02752	1.0602
N-acetylaspartate (NAA)	Amino Acid	1.59403	1.35135	0.847757
N-acetylcarnosine	Peptide	1.0406	1.05899	1.01768
N-acetylcitrulline	Amino Acid	1.48969	0.853679	0.573057
N-acetylglutamate	Amino Acid	1.08756	1.37189	1.26144
N-acetylglycine	Amino Acid	0.812772	0.814904	1.00262
N-acetylhistidine	Amino Acid	1.03254	0.954738	0.924648
N-acetylisoleucine	Amino Acid	1.07187	0.763993	0.712767
N-acetylkynurenine (2)	Amino Acid	0.71698	0.969872	1.35272
N-acetylleucine	Amino Acid	0.795732	0.893405	1.12275
N-acetylmethionine	Amino Acid	0.950644	0.999555	1.05145
N-acetylneuraminate	Carbohydrate	1.00818	0.957299	0.949534
N-acetylphenylalanine	Amino Acid	0.822915	1.12145	1.36278
N-acetylputrescine	Amino Acid	1.24283	1.85832	1.49523
N-acetylserine	Amino Acid	0.9138	0.904347	0.989655
N-acetyltaurine	Amino Acid	1.16739	1.07352	0.919597
N-acetylthreonine	Amino Acid	1.01906	1.01068	0.991777
N-acetyltryptophan	Amino Acid	0.965324	1.0105	1.0468
N-acetyltyrosine	Amino Acid	0.795521	0.856472	1.07662
N-acetylvaline	Amino Acid	0.920329	0.928046	1.00839
N-delta-acetylornithine	Amino Acid	0.943112	1.02669	1.08862
N-ethylglycinexylidide	Xenobiotics	104.034	80.6932	0.775639
N-formylmethionine	Amino Acid	0.94611	0.96447	1.01941
N-methyl proline	Amino Acid	0.930111	0.85674	0.921116
N-methylpipecolate	Xenobiotics	0.971957	0.988211	1.01672
N-oleoyltaurine	Lipid	0.716745	1.18797	1.65745
N-palmitoyl glycine	Lipid	0.4338	0.569514	1.31285
N1-Methyl-2-pyridone-5-carboxamide	Cofactors and Vitamins	1.13564	1.13912	1.00307
N2-acetyllysine	Amino Acid	1.53348	1.00727	0.656847
N2-methylguanosine	Nucleotide	1.16334	0.923403	0.793749
N2,N2-dimethylguanosine	Nucleotide	0.892899	0.882844	0.988739
N2,N5-diacetylornithine	Amino Acid	0.881436	0.888385	1.00788
N4-acetylcytidine	Nucleotide	1.1466	0.851323	0.742478
N6-acetyllysine	Amino Acid	0.953178	0.985232	1.03363
N6-carbamoylthreonyladenosine	Nucleotide	0.896227	0.810431	0.904269
N6-methyladenosine	Nucleotide	1.35222	1.16068	0.858349
N6-succinyladenosine	Nucleotide	0.941385	1.00357	1.06606
NAD+	Cofactors and Vitamins	1.30413	0.943815	0.723711
naproxen	Xenobiotics	1	0.995581	0.995581
nicotinamide	Cofactors and Vitamins	1.61797	1.22873	0.75943
o-cresol sulfate	Amino Acid	0.730126	0.61827	0.846799
O-desmethylvenlafaxine	Xenobiotics	0.988739	1	1.01139
O-methylcatechol sulfate	Xenobiotics	0.788762	0.781108	0.990297
O-sulfo-L-tyrosine	Xenobiotics	0.890452	0.852742	0.957652
octadecanedioate (C18)	Lipid	0.763447	0.789481	1.0341
octanoylcarnitine (C8)	Lipid	0.458271	0.638409	1.39308
oleamide	Lipid	1.49598	2.12108	1.41786
oleic ethanolamide	Lipid	0.478722	0.727411	1.51949
oleoyl-linoleoyl-glycerol	Lipid	1.10103	1.03932	0.943951
oleoyl-linoleoyl-glycerophosphocholine (1)*	Lipid	0.992646	1.0602	1.06806
oleoyl-linoleoyl-glycerophosphocholine (2)*	Lipid	0.991951	0.964136	0.97196
oleoyl-linoleoyl-glycerophosphoinositol (1)*	Lipid	1.00567	0.893036	0.888002
oleoylcarnitine (C18)	Lipid	0.68924	0.818077	1.18693
omeprazole	Xenobiotics	1	0.978614	0.978614
ornithine	Amino Acid	0.741572	0.796586	1.07419
orotate	Nucleotide	0.919033	0.901783	0.98123
orotidine	Nucleotide	0.88762	0.93464	1.05297
oxalate (ethanedioate)	Cofactors and Vitamins	0.904645	0.924828	1.02231
p-cresol sulfate	Amino Acid	0.992919	0.953595	0.960395
p-cresol-glucuronide*	Amino Acid	0.868702	0.790804	0.910329
palmitoyl ethanolamide	Lipid	0.585161	0.825925	1.41145
palmitoyl-arachidonoyl-glycerophosphocholine (1)*	Lipid	0.995013	0.953606	0.958385
palmitoyl-arachidonoyl-glycerophosphocholine (2)*	Lipid	0.972508	1.02815	1.05722
palmitoyl-linoleoyl-glycerophosphocholine (1)*	Lipid	1.0117	0.958771	0.947682
palmitoyl-linoleoyl-glycerophosphocholine (2)*	Lipid	0.99715	1.01452	1.01742
palmitoyl-linoleoyl-glycerophosphoinositol (1)*	Lipid	1.01687	1.20095	1.18103
palmitoyl-oleoyl-glycerophosphocholine (1)*	Lipid	1.03371	0.961771	0.930407
palmitoyl-oleoyl-glycerophosphoglycerol (2)*	Lipid	1.06257	0.919266	0.865133
palmitoyl-palmitoyl-glycerophosphocholine (1)*	Lipid	1.08572	0.969071	0.892557
palmitoyl-palmitoyl-glycerophosphocholine (2)*	Lipid	1.0041	0.978283	0.974286
palmitoylcarnitine (C16)	Lipid	0.823152	0.896143	1.08867
pantothenate (Vitamin B5)	Cofactors and Vitamins	0.965756	0.939015	0.972311
paraxanthine	Xenobiotics	0.870705	0.827692	0.950601
paroxetine	Xenobiotics	0.986539	1	1.01364
pelargonate (9:0)	Lipid	1.00161	0.973305	0.971743
phenol sulfate	Amino Acid	0.98667	0.976548	0.989742
phenylacetate	Amino Acid	0.90538	0.956578	1.05655
phenylacetylcarnitine	Amino Acid	0.878215	0.837592	0.953744
phenylacetylglutamine	Amino Acid	0.85551	0.812259	0.949444
phenylalanine	Amino Acid	0.807369	0.88543	1.09669
phenylalanylaspartate	Peptide	0.786624	0.789475	1.00362
phenylalanylmethionine	Peptide	1.11158	1.54346	1.38854
phenylalanylphenylalanine	Peptide	1.13797	1.10383	0.969994
phenylalanylproline	Peptide	0.902923	0.887725	0.983169
phenylalanyltryptophan	Peptide	0.67507	0.778507	1.15322
phenylcarnitine*	Xenobiotics	0.919401	0.928517	1.00992
phenyllactate (PLA)	Amino Acid	0.972071	0.997812	1.02648
phenylpyruvate	Amino Acid	1.09088	1.02525	0.939843
phosphate	Energy	0.913445	0.958014	1.04879
phosphocholine	Lipid	1.59456	1.10734	0.694453
phosphoethanolamine (PE)	Lipid	1.14578	0.977861	0.853445
pipecolate	Amino Acid	0.929271	0.970675	1.04456
piperine	Xenobiotics	1.15255	1.14732	0.995463
pregn steroid monosulfate*	Lipid	0.855067	0.843806	0.98683
pregnanediol-3-glucuronide	Lipid	1.03697	1.11224	1.07258
pregnen-diol disulfate*	Lipid	1.0078	0.981849	0.974252
pregnenolone sulfate	Lipid	1.45022	0.995978	0.686778
proline	Amino Acid	0.869888	0.917415	1.05464
prolylglycine	Peptide	0.988674	0.952413	0.963323
prolylhydroxyproline	Amino Acid	0.80172	0.855089	1.06657
propionylcarnitine (C3)	Lipid	0.957974	0.957516	0.999522
propionylglycine (C3)	Lipid	0.941932	1.0151	1.07768
pseudouridine	Nucleotide	0.946095	0.896547	0.947629
pyridoxate	Cofactors and Vitamins	0.829718	0.835452	1.00691
pyroglutamine*	Amino Acid	0.984477	1.01797	1.03403
pyroglutamylglutamine	Peptide	1.11473	1.28464	1.15242
pyroglutamylvaline	Peptide	0.869326	0.98606	1.13428
pyrraline	Xenobiotics	0.72346	0.829755	1.14693
pyruvate	Carbohydrate	1.21656	1.32537	1.08944
quinate	Xenobiotics	0.768501	0.71764	0.933819
quinolinate	Cofactors and Vitamins	0.947259	0.930277	0.982072
ribitol	Carbohydrate	0.874246	0.933552	1.06784
riboflavin (Vitamin B2)	Cofactors and Vitamins	0.724038	1.0154	1.40241
ribonate (ribonolactone)	Carbohydrate	1.21915	1.1537	0.946318
S-adenosylhomocysteine (SAH)	Amino Acid	0.976962	0.966868	0.989668
S-allylcysteine	Xenobiotics	1.53754	1.23351	0.802261
S-methylcysteine	Amino Acid	0.90597	0.896409	0.989447
saccharin	Xenobiotics	0.483366	0.630921	1.30527
salicylate	Xenobiotics	0.901313	0.856959	0.95079
salicyluric glucuronide*	Xenobiotics	0.875801	1.35159	1.54326
sarcosine (N-Methylglycine)	Amino Acid	1.42607	1.12485	0.788773
serine	Amino Acid	0.853066	0.856944	1.00455
serotonin (5HT)	Amino Acid	1.95909	1.30725	0.667273
serylleucine	Peptide	1.3705	1.23161	0.89866
serylphenyalanine	Peptide	1.16364	0.910515	0.782472
spermidine	Amino Acid	1.80744	1.25801	0.696021
sphinganine	Lipid	1.45787	1.5993	1.09701
sphingosine	Lipid	1.06557	1.31756	1.23648
sphingosine 1-phosphate	Lipid	1.53185	1.71739	1.12112
stachydrine	Xenobiotics	0.90446	0.887716	0.981487
stearoyl-arachidonoyl-glycerophosphocholine (1)*	Lipid	1.02384	0.968262	0.945714
stearoyl-arachidonoyl-glycerophosphocholine (2)*	Lipid	1.04813	1.06187	1.01311
stearoyl-arachidonoyl-glycerophosphoethanolamine (1)*	Lipid	1.09564	0.994012	0.90724
stearoyl-arachidonoyl-glycerophosphoethanolamine (2)*	Lipid	5.74884	1.49419	0.259911
stearoyl-arachidonoyl-glycerophosphoinositol (1)*	Lipid	1.08291	0.991717	0.915787
stearoyl-arachidonoyl-glycerophosphoinositol (2)*	Lipid	1.13175	1.37743	1.21708
stearoyl-linoleoyl-glycerophosphocholine (2)*	Lipid	1.01141	0.957697	0.946888
stearoyl-linoleoyl-glycerophosphoethanolamine (1)*	Lipid	1.26092	1.56022	1.23736
stearoylcarnitine (C18)	Lipid	0.903275	1.00779	1.11571
succinate	Energy	1.0446	1.05779	1.01262
succinylcarnitine (C4)	Energy	0.957981	1.06536	1.11209
sulfate*	Xenobiotics	0.910039	0.930258	1.02222
tartarate	Xenobiotics	2.07202	1.86647	0.900797
tartronate (hydroxymalonate)	Xenobiotics	0.950296	0.890691	0.937278
taurine	Amino Acid	1.00872	0.842612	0.835324
tauro-beta-muricholate	Lipid	1.67649	1.40284	0.836769
taurochenodeoxycholate	Lipid	3.59595	2.0089	0.558656
taurocholate	Lipid	4.89796	2.24155	0.45765
taurocholenate sulfate	Lipid	1.24314	1.20031	0.965541
taurodeoxycholate	Lipid	7.93787	4.12448	0.519595
taurolithocholate	Lipid	4.13981	2.561	0.618626
taurolithocholate 3-sulfate	Lipid	1.51742	1.82241	1.20099
tauroursodeoxycholate	Lipid	6.42639	2.67334	0.415993
tetradecanedioate (C14)	Lipid	0.547677	0.546329	0.997538
theanine	Xenobiotics	0.953628	0.840393	0.881259
theobromine	Xenobiotics	0.920896	0.906909	0.984812
theophylline	Xenobiotics	0.91602	0.893805	0.975748
threitol	Carbohydrate	1.26185	1.02453	0.811929
threonate	Cofactors and Vitamins	0.898977	0.943413	1.04943
threonine	Amino Acid	0.833995	0.934038	1.11996
thymol sulfate	Xenobiotics	0.80711	1.29778	1.60794
thyroxine	Amino Acid	1.65769	1.28952	0.777902
tigloylglycine	Amino Acid	0.498998	0.569085	1.14046
tiglyl carnitine (C5)	Amino Acid	0.907702	0.943014	1.0389
Total Cholesteryl Ester	Complex Lipids	0.975561	1.00477	1.02994
Total Diacylglycerol	Complex Lipids	1.19458	0.98975	0.828534
Total Free Fatty Acids	Lipid	0.3626	0.41269	1.13814
Total Lysophosphatidylcholine	Complex Lipids	1.02505	1.01107	0.986362
Total Phosphatidylcholine	Complex Lipids	0.998289	0.958173	0.959815
Total Phosphatidylethanolamine	Complex Lipids	1.05606	1.02995	0.975276
Total Sphingomyelin	Complex Lipids	0.993107	0.982144	0.988961
Total Triacylglycerol	Complex Lipids	1.02315	1.03738	1.0139
trans-urocanate	Amino Acid	1.29365	1.39744	1.08023
trigonelline (N'-methylnicotinate)	Cofactors and Vitamins	0.92649	0.943489	1.01835
trimethylamine N-oxide	Lipid	0.841537	0.875498	1.04036
tryptophan	Amino Acid	0.884036	0.936104	1.0589
tryptophan betaine	Amino Acid	1.01092	1.0039	0.993052
tryptophylleucine	Peptide	1.00727	1.1039	1.09593
tyramine O-sulfate	Amino Acid	0.704051	0.576435	0.81874
tyrosine	Amino Acid	0.77719	0.810685	1.0431
umbelliferone sulfate	Xenobiotics	0.866376	0.893689	1.03153
uracil	Nucleotide	1.18066	1.00789	0.853662
urate	Nucleotide	0.959563	0.929169	0.968325
urea	Amino Acid	0.898088	0.876091	0.975506
uridine	Nucleotide	0.90317	0.991521	1.09782
ursodeoxycholate	Lipid	1.03241	2.80886	2.72069
valerate (5:0)	Lipid	1.36498	1.19925	0.878587
valerylcarnitine (C5)	Lipid	0.609153	0.928031	1.52348
valine	Amino Acid	0.835194	0.89759	1.07471
valylglycine	Peptide	4.12767	2.76129	0.668972
valylleucine	Peptide	1.18254	1.62213	1.37173
vanillylmandelate (VMA)	Amino Acid	0.83989	0.898595	1.0699
xanthine	Nucleotide	0.803342	0.951108	1.18394
xanthosine	Nucleotide	0.912429	0.823862	0.902933
xanthurenate	Amino Acid	0.629598	0.646629	1.02705
xylonate	Carbohydrate	1.03954	1.0846	1.04335

## Sheet: Lipidomics plasma
		Percentual change 90 min after OGTT (mean)
Metabolite	Family	Control	Diabetes	Diabetes/control difference
CE14:0 (Myristic acid)	Cholesterol Ester	-0.11	-0.045	0.065
CE14:1n5 (Myristoleic acid)	Cholesterol Ester	0.01	-0.005	-0.015
CE15:0 (Pentadecanoic acid)	Cholesterol Ester	-0.075	-0.005	0.07
CE16:0 (Palmitic acid)	Cholesterol Ester	0.02	-0.425	-0.445
CE16:1n7 (Palmitoleic acid)	Cholesterol Ester	0.095	0.055	-0.04
CE18:0 (Stearic acid)	Cholesterol Ester	0.175	-0.18	-0.355
CE18:1n7 (Vaccenic acid)	Cholesterol Ester	0.025	0.035	0.01
CE18:1n9 (Oleic acid)	Cholesterol Ester	0.345	-0.32	-0.665
CE18:2n6 (Linoleic acid)	Cholesterol Ester	-0.455	0.33	0.785
CE18:3n3 (a-Linolenic acid)	Cholesterol Ester	-0.005	0.055	0.06
CE18:3n6 (g-Linolenic acid)	Cholesterol Ester	0.01	0.015	0.005
CE18:4n3 (Stearidonic acid)	Cholesterol Ester	0	-0.005	-0.005
CE20:0 (Arachidic acid)	Cholesterol Ester	-0.01	-0.005	0.005
CE20:1n9 (Eicosaenoic acid)	Cholesterol Ester	-0.005	0.01	0.015
CE20:2n6 (Eicosadienoic acid)	Cholesterol Ester	-0.01	-0.005	0.005
CE20:3n6 (Di-homo-g-linoleic acid)	Cholesterol Ester	-0.025	0.005	0.03
CE20:3n9 (Mead acid)	Cholesterol Ester	0.015	0	-0.015
CE20:4n3 (Eicosatetranoic acid)	Cholesterol Ester	-0.01	0.01	0.02
CE20:4n6 (Arachidonic acid)	Cholesterol Ester	-0.035	0.24	0.275
CE20:5n3 (Eicosapentaenoic acid)	Cholesterol Ester	0.015	0.065	0.05
CE22:0 (Behenic acid)	Cholesterol Ester	0	0	0
CE22:1n9 (Erucic acid)	Cholesterol Ester	0.005	0	-0.005
CE22:2n6 (Docosadienoic acid)	Cholesterol Ester	0.015	0.025	0.01
CE22:4n6 (Adrenic acid)	Cholesterol Ester	0.005	-0.005	-0.01
CE22:5n3 (Docosapentaenoic acid)	Cholesterol Ester	0.005	0.01	0.005
CE22:5n6 (Osbond acid)	Cholesterol Ester	0.01	0.07	0.06
CE22:6n3 (Docosahexaenoic acid)	Cholesterol Ester	0	0.07	0.07
CE24:0 (Lignoceric acid)	Cholesterol Ester	0	0	0
CE24:1n9 (Nervonic acid)	Cholesterol Ester	0.03	0.015	-0.015
DG14:0 (Myristic acid)	Diacylglycerol	0.035	-0.175	-0.21
DG14:1n5 (Myristoleic acid)	Diacylglycerol	0.015	-0.04	-0.055
DG15:0 (Pentadecanoic acid)	Diacylglycerol	-0.005	-0.01	-0.005
DG16:0 (Palmitic acid)	Diacylglycerol	-0.425	-0.935	-0.51
DG16:1n7 (Palmitoleic acid)	Diacylglycerol	0.035	0.035	0
DG18:0 (Stearic acid)	Diacylglycerol	1.15	-0.415	-1.565
DG18:1n7 (Vaccenic acid)	Diacylglycerol	0.005	0.155	0.15
DG18:1n9 (Oleic acid)	Diacylglycerol	0.945	1.565	0.62
DG18:2n6 (Linoleic acid)	Diacylglycerol	-0.395	0.035	0.43
DG18:3n3 (a-Linolenic acid)	Diacylglycerol	-0.045	-0.15	-0.105
DG18:3n6 (g-Linolenic acid)	Diacylglycerol	-0.105	0.015	0.12
DG18:4n3 (Stearidonic acid)	Diacylglycerol	0.21	0.11	-0.1
DG20:0 (Arachidic acid)	Diacylglycerol	0.02	-0.015	-0.035
DG20:1n9 (Eicosaenoic acid)	Diacylglycerol	-0.04	0.02	0.06
DG20:2n6 (Eicosadienoic acid)	Diacylglycerol	-0.74	-0.01	0.73
DG20:3n6 (Di-homo-g-linoleic acid)	Diacylglycerol	-0.01	-0.025	-0.015
DG20:3n9 (Mead acid)	Diacylglycerol	-0.185	0.1	0.285
DG20:4n3 (Eicosatetranoic acid)	Diacylglycerol	-0.025	0.12	0.145
DG20:4n6 (Arachidonic acid)	Diacylglycerol	-0.05	-0.04	0.01
DG20:5n3 (Eicosapentaenoic acid)	Diacylglycerol	-0.255	0.09	0.345
DG22:0 (Behenic acid)	Diacylglycerol	0	-0.06	-0.06
DG22:1n9 (Erucic acid)	Diacylglycerol	-0.05	-0.045	0.005
DG22:2 (Docosadienoic acid)	Diacylglycerol	0.1	-0.015	-0.115
DG22:4n6 (Adrenic acid)	Diacylglycerol	-0.03	-0.02	0.01
DG22:5n3 (Docosapentaenoic acid)	Diacylglycerol	-0.025	-0.06	-0.035
DG22:5n6 (Osbond acid)	Diacylglycerol	0.01	-0.015	-0.025
DG22:6n3 (Docosahexaenoic acid)	Diacylglycerol	-0.1	-0.11	-0.01
DG24:0 (Lignoceric acid)	Diacylglycerol	-0.025	-0.03	-0.005
DG24:1n9 (Nervonic acid)	Diacylglycerol	-0.005	-0.02	-0.015
FA14:0 (Myristic acid)	Free Fatty Acid	0.735	0.685	-0.05
FA14:1n5 (Myristoleic acid)	Free Fatty Acid	-0.095	0.01	0.105
FA15:0 (Pentadecanoic acid)	Free Fatty Acid	0.585	0.43	-0.155
FA16:0 (Palmitic acid)	Free Fatty Acid	3.98	2.37	-1.61
FA16:1n7 (Palmitoleic acid)	Free Fatty Acid	-1.63	-0.55	1.08
FA18:0 (Stearic acid)	Free Fatty Acid	6.305	3.725	-2.58
FA18:1n7 (Vaccenic acid)	Free Fatty Acid	-0.615	-0.505	0.11
FA18:1n9 (Oleic acid)	Free Fatty Acid	-8.07	-6.345	1.725
FA18:2n6 (Linoleic acid)	Free Fatty Acid	-2.335	-0.775	1.56
FA18:3n3 (a-Linolenic acid)	Free Fatty Acid	-0.53	-0.205	0.325
FA18:3n6 (g-Linolenic acid)	Free Fatty Acid	0.025	0	-0.025
FA18:4n3 (Stearidonic acid)	Free Fatty Acid	-0.035	0.135	0.17
FA20:0 (Arachidic acid)	Free Fatty Acid	0.165	0.09	-0.075
FA20:1n9 (Eicosaenoic acid)	Free Fatty Acid	-0.015	-0.045	-0.03
FA20:2n6 (Eicosadienoic acid)	Free Fatty Acid	0.025	0.03	0.005
FA20:3n6 (Di-homo-g-linoleic acid)	Free Fatty Acid	0.055	0.04	-0.015
FA20:3n9 (Mead acid)	Free Fatty Acid	0.1	0.13	0.03
FA20:4n3 (Eicosatetranoic acid)	Free Fatty Acid	0.075	0	-0.075
FA20:4n6 (Arachidonic acid)	Free Fatty Acid	0.24	0.17	-0.07
FA20:5n3 (Eicosapentaenoic acid)	Free Fatty Acid	0.055	0.035	-0.02
FA22:0 (Behenic acid)	Free Fatty Acid	0.175	0.105	-0.07
FA22:1n9 (Erucic acid)	Free Fatty Acid	0.09	0.015	-0.075
FA22:2n6 (Docosadienoic acid)	Free Fatty Acid	0.12	0.085	-0.035
FA22:4n6 (Adrenic acid)	Free Fatty Acid	0.07	0	-0.07
FA22:5n3 (Docosapentaenoic acid)	Free Fatty Acid	0.05	0.02	-0.03
FA22:5n6 (Osbond acid)	Free Fatty Acid	0.02	0.015	-0.005
FA22:6n3 (Docosahexaenoic acid)	Free Fatty Acid	0.215	0.205	-0.01
FA24:0 (Lignoceric acid)	Free Fatty Acid	0.16	0.035	-0.125
FA24:1n9 (Nervonic acid)	Free Fatty Acid	0.07	0.065	-0.005
LY14:0 (Myristic acid)	Lysophosphatidylcholine	0.015	-0.08	-0.095
LY14:1n5 (Myristoleic acid)	Lysophosphatidylcholine	-0.04	-0.02	0.02
LY15:0 (Pentadecanoic acid)	Lysophosphatidylcholine	0.025	-0.02	-0.045
LY16:0 (Palmitic acid)	Lysophosphatidylcholine	0.47	0.925	0.455
LY16:1n7 (Palmitoleic acid)	Lysophosphatidylcholine	0.04	0.005	-0.035
LY18:0 (Stearic acid)	Lysophosphatidylcholine	-1.305	-0.575	0.73
LY18:1n7 (Vaccenic acid)	Lysophosphatidylcholine	-0.05	-0.025	0.025
LY18:1n9 (Oleic acid)	Lysophosphatidylcholine	-0.215	-0.45	-0.235
LY18:2n6 (Linoleic acid)	Lysophosphatidylcholine	0.775	0.345	-0.43
LY18:3n3 (a-Linolenic acid)	Lysophosphatidylcholine	0.11	0.095	-0.015
LY18:3n6 (g-Linolenic acid)	Lysophosphatidylcholine	-0.04	-0.02	0.02
LY18:4n3 (Stearidonic acid)	Lysophosphatidylcholine	0.01	0	-0.01
LY20:0 (Arachidic acid)	Lysophosphatidylcholine	-0.02	0.015	0.035
LY20:1n9 (Eicosaenoic acid)	Lysophosphatidylcholine	-0.02	0.01	0.03
LY20:2n6 (Eicosadienoic acid)	Lysophosphatidylcholine	-0.035	-0.015	0.02
LY20:3n6 (Di-homo-g-linoleic acid)	Lysophosphatidylcholine	0.03	0.03	0
LY20:3n9 (Mead acid)	Lysophosphatidylcholine	-0.03	0.02	0.05
LY20:4n3 (Eicosatetranoic acid)	Lysophosphatidylcholine	0	0.015	0.015
LY20:4n6 (Arachidonic acid)	Lysophosphatidylcholine	0.125	0.105	-0.02
LY20:5n3 (Eicosapentaenoic acid)	Lysophosphatidylcholine	0.05	0.035	-0.015
LY22:0 (Behenic acid)	Lysophosphatidylcholine	0.015	-0.035	-0.05
LY22:1n9 (Erucic acid)	Lysophosphatidylcholine	0.02	-0.035	-0.055
LY22:2n6 (Docosadienoic acid)	Lysophosphatidylcholine	-0.015	-0.015	0
LY22:4n6 (Adrenic acid)	Lysophosphatidylcholine	-0.035	-0.03	0.005
LY22:5n3 (Docosapentaenoic acid)	Lysophosphatidylcholine	-0.02	-0.02	0
LY22:5n6 (Osbond acid)	Lysophosphatidylcholine	0.01	-0.015	-0.025
LY22:6n3 (Docosahexaenoic acid)	Lysophosphatidylcholine	0.055	0.12	0.065
LY24:0 (Lignoceric acid)	Lysophosphatidylcholine	-0.015	-0.075	-0.06
LY24:1n9 (Nervonic acid)	Lysophosphatidylcholine	0.095	-0.24	-0.335
LYdm16:0 (Plasmalogen palmitic acid)	Lysophosphatidylcholine	-0.065	-0.065	0
LYdm18:0 (Plasmalogen stearic acid)	Lysophosphatidylcholine	0.005	-0.005	-0.01
LYdm18:1n7 (Plasmalogen vaccenic acid)	Lysophosphatidylcholine	0	-0.01	-0.01
LYdm18:1n9 (Plasmalogen oleic acid)	Lysophosphatidylcholine	0.01	-0.01	-0.02
PC14:0 (Myristic acid)	Phosphatidylcholine	-0.005	-0.02	-0.015
PC14:1n5 (Myristoleic acid)	Phosphatidylcholine	0	0.005	0.005
PC15:0 (Pentadecanoic acid)	Phosphatidylcholine	-0.05	0	0.05
PC16:0 (Palmitic acid)	Phosphatidylcholine	0.395	-0.17	-0.565
PC16:1n7 (Palmitoleic acid)	Phosphatidylcholine	0.005	-0.025	-0.03
PC18:0 (Stearic acid)	Phosphatidylcholine	-0.09	0.275	0.365
PC18:1n7 (Vaccenic acid)	Phosphatidylcholine	-0.075	0.015	0.09
PC18:1n9 (Oleic acid)	Phosphatidylcholine	0	0.015	0.015
PC18:2n6 (Linoleic acid)	Phosphatidylcholine	-0.27	-0.04	0.23
PC18:3n3 (a-Linolenic acid)	Phosphatidylcholine	-0.025	0	0.025
PC18:3n6 (g-Linolenic acid)	Phosphatidylcholine	0.005	0	-0.005
PC18:4n3 (Stearidonic acid)	Phosphatidylcholine	0	0.035	0.035
PC20:0 (Arachidic acid)	Phosphatidylcholine	0.005	0.005	0
PC20:1n9 (Eicosaenoic acid)	Phosphatidylcholine	0.01	-0.005	-0.015
PC20:2n6 (Eicosadienoic acid)	Phosphatidylcholine	-0.015	-0.01	0.005
PC20:3n6 (Di-homo-g-linoleic acid)	Phosphatidylcholine	-0.015	-0.025	-0.01
PC20:3n9 (Mead acid)	Phosphatidylcholine	0	0	0
PC20:4n3 (Eicosatetranoic acid)	Phosphatidylcholine	0.04	0	-0.04
PC20:4n6 (Arachidonic acid)	Phosphatidylcholine	0.05	-0.095	-0.145
PC20:5n3 (Eicosapentaenoic acid)	Phosphatidylcholine	0.07	0.005	-0.065
PC22:0 (Behenic acid)	Phosphatidylcholine	0	0	0
PC22:1n9 (Erucic acid)	Phosphatidylcholine	0	0	0
PC22:2n6 (Docosadienoic acid)	Phosphatidylcholine	0	0	0
PC22:4n6 (Adrenic acid)	Phosphatidylcholine	-0.005	-0.02	-0.015
PC22:5n3 (Docosapentaenoic acid)	Phosphatidylcholine	-0.02	0.01	0.03
PC22:5n6 (Osbond acid)	Phosphatidylcholine	-0.005	-0.01	-0.005
PC22:6n3 (Docosahexaenoic acid)	Phosphatidylcholine	0.065	0.07	0.005
PC24:0 (Lignoceric acid)	Phosphatidylcholine	0	0.005	0.005
PC24:1n9 (Nervonic acid)	Phosphatidylcholine	0.005	0	-0.005
PCdm16:0 (Plasmalogen palmitic acid)	Phosphatidylcholine	-0.005	-0.005	0
PCdm18:0 (Plasmalogen stearic acid)	Phosphatidylcholine	0.005	-0.005	-0.01
PCdm18:1n7 (Plasmalogen vaccenic acid)	Phosphatidylcholine	0	0	0
PCdm18:1n9 (Plasmalogen oleic acid)	Phosphatidylcholine	-0.005	-0.01	-0.005
PE14:0 (Myristic acid)	Phosphatidylethanolamine	0.095	0.01	-0.085
PE14:1n5 (Myristoleic acid)	Phosphatidylethanolamine	-0.015	-0.035	-0.02
PE15:0 (Pentadecanoic acid)	Phosphatidylethanolamine	0.04	0.13	0.09
PE16:0 (Palmitic acid)	Phosphatidylethanolamine	1.24	0.26	-0.98
PE16:1n7 (Palmitoleic acid)	Phosphatidylethanolamine	-0.005	0	0.005
PE18:0 (Stearic acid)	Phosphatidylethanolamine	0.555	0.075	-0.48
PE18:1n7 (Vaccenic acid)	Phosphatidylethanolamine	0	0	0
PE18:1n9 (Oleic acid)	Phosphatidylethanolamine	-0.375	-0.855	-0.48
PE18:2n6 (Linoleic acid)	Phosphatidylethanolamine	-0.385	-0.29	0.095
PE18:3n3 (a-Linolenic acid)	Phosphatidylethanolamine	-0.085	0	0.085
PE18:3n6 (g-Linolenic acid)	Phosphatidylethanolamine	0.02	-0.09	-0.11
PE18:4n3 (Stearidonic acid)	Phosphatidylethanolamine	-0.015	-0.015	0
PE20:0 (Arachidic acid)	Phosphatidylethanolamine	0.015	-0.01	-0.025
PE20:1n9 (Eicosaenoic acid)	Phosphatidylethanolamine	-0.02	-0.025	-0.005
PE20:2n6 (Eicosadienoic acid)	Phosphatidylethanolamine	-0.005	0.02	0.025
PE20:3n6 (Di-homo-g-linoleic acid)	Phosphatidylethanolamine	-0.07	0.195	0.265
PE20:3n9 (Mead acid)	Phosphatidylethanolamine	0	-0.04	-0.04
PE20:4n3 (Eicosatetranoic acid)	Phosphatidylethanolamine	-0.01	-0.005	0.005
PE20:4n6 (Arachidonic acid)	Phosphatidylethanolamine	-0.23	0.03	0.26
PE20:5n3 (Eicosapentaenoic acid)	Phosphatidylethanolamine	-0.155	0.03	0.185
PE22:0 (Behenic acid)	Phosphatidylethanolamine	-0.02	0.065	0.085
PE22:1n9 (Erucic acid)	Phosphatidylethanolamine	0.02	-0.04	-0.06
PE22:2n6 (Docosadienoic acid)	Phosphatidylethanolamine	-0.02	-0.02	0
PE22:4n6 (Adrenic acid)	Phosphatidylethanolamine	0.015	0.01	-0.005
PE22:5n3 (Docosapentaenoic acid)	Phosphatidylethanolamine	-0.075	0.035	0.11
PE22:5n6 (Osbond acid)	Phosphatidylethanolamine	-0.03	0.03	0.06
PE22:6n3 (Docosahexaenoic acid)	Phosphatidylethanolamine	-0.35	0.49	0.84
PE24:0 (Lignoceric acid)	Phosphatidylethanolamine	0.02	-0.015	-0.035
PE24:1n9 (Nervonic acid)	Phosphatidylethanolamine	0	0.02	0.02
PEdm16:0 (Plasmalogen palmitic acid)	Phosphatidylethanolamine	-0.13	-0.16	-0.03
PEdm18:0 (Plasmalogen stearic acid)	Phosphatidylethanolamine	0.085	-0.07	-0.155
PEdm18:1n7 (Plasmalogen vaccenic acid)	Phosphatidylethanolamine	-0.055	0.12	0.175
PEdm18:1n9 (Plasmalogen oleic acid)	Phosphatidylethanolamine	-0.07	0.08	0.15
SM14:0 (N-(tetradecanoyl)-sphing-4-enine-1-phosphocholine)	Sphingomyelin	-0.01	-0.01	0
SM16:0 (N-(hexadecanoyl)-sphing-4-enine-1-phosphocholine)	Sphingomyelin	0.065	-0.33	-0.395
SM18:0 (N-(octadecanoyl)-sphing-4-enine-1-phosphocholine)	Sphingomyelin	-0.025	-0.195	-0.17
SM18:1 (N-(octadecaenoyl)-sphing-4-enine-1-phosphocholine)	Sphingomyelin	-0.055	-0.09	-0.035
SM20:0 (N-(eicosadecaenoyl)-sphing-4-enine-1-phosphocholine)	Sphingomyelin	0.475	-0.175	-0.65
SM20:1 (N-(eicosadecanoyl)-sphing-4-enine-1-phosphocholine)	Sphingomyelin	0.13	0.215	0.085
SM22:0 (N-(docosadecanoyl)-sphing-4-enine-1-phosphocholine)	Sphingomyelin	-0.665	0.245	0.91
SM22:1 (N-(docosadecaenoyl)-sphing-4-enine-1-phosphocholine)	Sphingomyelin	0.02	0.115	0.095
SM24:0 (N-(tetracosadecanoyl)-sphing-4-enine-1-phosphocholine)	Sphingomyelin	0.1	-0.115	-0.215
SM24:1 (N-(tetracosadecaenoyl)-sphing-4-enine-1-phosphocholine)	Sphingomyelin	-0.075	0.31	0.385
TG14:0 (Myristic acid)	Triacylglycerol	-0.07	-0.17	-0.1
TG14:1n5 (Myristoleic acid)	Triacylglycerol	0	-0.02	-0.02
TG15:0 (Pentadecanoic acid)	Triacylglycerol	-0.005	0.005	0.01
TG16:0 (Palmitic acid)	Triacylglycerol	-0.12	-0.155	-0.035
TG16:1n7 (Palmitoleic acid)	Triacylglycerol	0.025	-0.12	-0.145
TG18:0 (Stearic acid)	Triacylglycerol	0.155	-0.08	-0.235
TG18:1n7 (Vaccenic acid)	Triacylglycerol	0.005	0.015	0.01
TG18:1n9 (Oleic acid)	Triacylglycerol	-0.635	0.01	0.645
TG18:2n6 (Linoleic acid)	Triacylglycerol	0.455	0.315	-0.14
TG18:3n3 (a-Linolenic acid)	Triacylglycerol	0.02	-0.09	-0.11
TG18:3n6 (g-Linolenic acid)	Triacylglycerol	0.02	0.01	-0.01
TG18:4n3 (Stearidonic acid)	Triacylglycerol	0.015	0.005	-0.01
TG20:0 (Arachidic acid)	Triacylglycerol	0	0.015	0.015
TG20:1n9 (Eicosaenoic acid)	Triacylglycerol	0.015	-0.04	-0.055
TG20:2n6 (Eicosadienoic acid)	Triacylglycerol	-0.015	0.015	0.03
TG20:3n6 (Di-homo-g-linoleic acid)	Triacylglycerol	-0.005	0.005	0.01
TG20:3n9 (Mead acid)	Triacylglycerol	-0.005	-0.03	-0.025
TG20:4n3 (Eicosatetranoic acid)	Triacylglycerol	-0.015	-0.005	0.01
TG20:4n6 (Arachidonic acid)	Triacylglycerol	0.055	0.005	-0.05
TG20:5n3 (Eicosapentaenoic acid)	Triacylglycerol	0.015	-0.015	-0.03
TG22:0 (Behenic acid)	Triacylglycerol	-0.01	-0.025	-0.015
TG22:1n9 (Erucic acid)	Triacylglycerol	-0.035	0.17	0.205
TG22:2n6 (Docosadienoic acid)	Triacylglycerol	-0.005	0.025	0.03
TG22:4n6 (Adrenic acid)	Triacylglycerol	-0.01	0.06	0.07
TG22:5n3 (Docosapentaenoic acid)	Triacylglycerol	0.05	0	-0.05
TG22:5n6 (Osbond acid)	Triacylglycerol	-0.03	-0.01	0.02
TG22:6n3 (Docosahexaenoic acid)	Triacylglycerol	0.165	0.08	-0.085
TG24:0 (Lignoceric acid)	Triacylglycerol	-0.05	-0.01	0.04
TG24:1n9 (Nervonic acid)	Triacylglycerol	0.005	0	-0.005

## Sheet: Metabolomics SAT
		Fold change 90 min after OGTT (mean)
Metabolite	Family	Control	Diabetes	Diabetes/control ratio
1-arachidonoyl-GPC* (20:4)*	Lipid	0.99421	0.990089	0.995855
1-arachidonoyl-GPE* (20:4)*	Lipid	0.938098	1.09141	1.16343
1-arachidonoyl-GPI* (20:4)*	Lipid	1.0013	1.22213	1.22054
1-arachidonylglycerol	Lipid	0.802571	1.03313	1.28728
1-dihomo-linolenylglycerol (alpha, gamma)	Lipid	0.836174	0.758508	0.907118
1-docosahexaenoylglycerol	Lipid	2.21462	1.30364	0.58865
1-docosahexaenoylglycerophosphoethanolamine*	Lipid	0.921105	0.974231	1.05768
1-eicosapentaenoylglycerophosphoethanolamine*	Lipid	0.715824	0.770705	1.07667
1-eicosatrienoylglycerophosphoethanolamine*	Lipid	0.649146	0.82465	1.27036
1-linolenoylglycerol	Lipid	1.20214	0.959177	0.797893
1-linoleoyl-GPC (18:2)	Lipid	0.924566	1.03137	1.11552
1-linoleoyl-GPE (18:2)*	Lipid	1.96157	1.89858	0.967889
1-linoleoylglycerol (18:2)	Lipid	1.00596	1.13379	1.12707
1-methyladenosine	Nucleotide	1.12697	1.16037	1.02964
1-methylhistamine	Amino Acid	1.17025	1.61128	1.37687
1-methylimidazoleacetate	Amino Acid	1.11848	1.20297	1.07553
1-methylurate	Xenobiotics	0.905532	1.2764	1.40956
1-myristoylglycerol (14:0)	Lipid	1.72108	0.926048	0.538064
1-myristoylglycerophosphoethanolamine	Lipid	0.999018	1.54433	1.54585
1-oleoyl-GPC (18:1)	Lipid	1.03583	1.1314	1.09226
1-oleoyl-GPE (18:1)	Lipid	0.922653	0.899651	0.97507
1-oleoylglycerol (18:1)	Lipid	0.950613	0.986862	1.03813
1-oleoylglycerophosphoglycerol*	Lipid	1.64129	2.85859	1.74167
1-oleoylplasmenylethanolamine*	Lipid	1.24226	1.23572	0.994736
1-palmitoyl-GPC (16:0)	Lipid	1.88346	2.62416	1.39326
1-palmitoyl-GPE (16:0)	Lipid	1.09725	0.959502	0.87446
1-palmitoylglycerol (16:0)	Lipid	1.05508	1.05297	0.998002
1-palmitoylplasmenylethanolamine*	Lipid	1.94319	2.39329	1.23163
1-pentadecanoylglycerol (1-monopentadecanoin)	Lipid	0.998186	1.52174	1.52451
1-stearoyl-GPC (18:0)	Lipid	1.3564	1.31664	0.970682
1-stearoyl-GPE (18:0)	Lipid	1.05227	1.49562	1.42133
1-stearoyl-GPI (18:0)	Lipid	1.11648	1.07914	0.966549
1-stearoylglycerophosphoserine*	Lipid	1.03851	1.54697	1.48961
1-stearoylplasmenylethanolamine*	Lipid	1.6603	1.32769	0.799665
1,3-dimethylurate	Xenobiotics	0.9791	1.1535	1.17813
1,3,7-trimethylurate	Xenobiotics	1.24469	1.18232	0.949893
1,5-anhydroglucitol (1,5-AG)	Carbohydrate	1.03689	1.17266	1.13094
1,7-dimethylurate	Xenobiotics	2.10424	2.05602	0.977083
10-undecenoate (11:1n1)	Lipid	1.74614	1.91873	1.09884
12-HETE	Lipid	1.20514	2.628	2.18065
13-HODE + 9-HODE	Lipid	1.00337	1.28294	1.27862
13-methylmyristic acid	Lipid	1.22896	1.5987	1.30086
17-methylstearate	Lipid	2.07519	1.15081	0.554555
2-aminoadipate	Amino Acid	1.13976	1.28503	1.12746
2-aminophenol sulfate	Xenobiotics	1.01541	1.07155	1.05529
2-arachidonoyl glycerol	Lipid	0.913533	1.16054	1.27039
2-arachidonoyl-GPC* (20:4)*	Lipid	1.0818	1.28485	1.1877
2-arachidonoyl-GPE* (20:4)*	Lipid	1.04795	1.25522	1.19779
2-docosahexaenoylglcyerol*	Lipid	0.976709	1.19383	1.2223
2-docosahexaenoylglycerophosphoethanolamine*	Lipid	0.906066	1.13517	1.25285
2-eicosapentaenoylglycerophosphoethanolamine*	Lipid	1.47468	1.91156	1.29626
2-hydroxybutyrate (AHB)	Amino Acid	1.58234	2.06143	1.30277
2-hydroxypalmitate	Lipid	1.61309	1.84808	1.14567
2-hydroxystearate	Lipid	3.45093	2.8962	0.839252
2-linoleoyl-GPC* (18:2)*	Lipid	1.72894	3.08339	1.7834
2-linoleoyl-GPE* (18:2)*	Lipid	0.931804	1.5899	1.70626
2-linoleoylglycerol (2-monolinolein)	Lipid	3.31618	4.81789	1.45284
2-methylbutyroylcarnitine (C5)	Amino Acid	0.952346	1.06724	1.12065
2-myristoylglycerol (14:0)	Lipid	1.04458	1.16245	1.11283
2-oleoyl-GPC* (18:1)*	Lipid	1.1067	1.13501	1.02559
2-oleoyl-GPE* (18:1)*	Lipid	1.00943	1.15707	1.14626
2-oleoylglycerol (18:1)	Lipid	1.01151	1.19747	1.18384
2-oleoylglycerophosphoglycerol*	Lipid	1.96844	1.10273	0.560207
2-palmitoleoyl-GPC* (16:1)*	Lipid	2.00466	1.04983	0.523694
2-palmitoyl-GPC* (16:0)*	Lipid	1.24146	1.31496	1.0592
2-palmitoyl-GPE* (16:0)*	Lipid	1.14159	1.31109	1.14847
2-palmitoylglycerol (16:0)	Lipid	2.32254	26.7402	11.5133
2,3-dihydroxyisovalerate	Xenobiotics	1.00249	1.12839	1.12559
2'-AMP	Nucleotide	3.75843	16.4879	4.38691
2'-deoxyguanosine	Nucleotide	1.33185	1.58727	1.19178
2'-deoxyinosine	Nucleotide	1.02757	1.02556	0.998045
2'-deoxyuridine	Nucleotide	1.01163	0.974604	0.963398
3-(3-hydroxyphenyl)propionate	Amino Acid	0.977409	0.875353	0.895584
3-(4-hydroxyphenyl)lactate (HPLA)	Amino Acid	0.992045	0.97015	0.977929
3-carboxy-4-methyl-5-propyl-2-furanpropanoate (CMPF)	Lipid	0.954937	0.917617	0.960919
3-hydroxybutyrate (BHBA)	Lipid	0.266878	0.376101	1.40926
3-hydroxydecanoate	Lipid	0.895877	0.938031	1.04705
3-hydroxyhippurate	Xenobiotics	0.854	0.773113	0.905284
3-hydroxyisobutyrate	Amino Acid	1.3075	0.930547	0.711697
3-hydroxysebacate	Lipid	1.21556	0.926672	0.762341
3-indoxyl sulfate	Amino Acid	1.05921	1.03311	0.975361
3-methoxytyrosine	Amino Acid	1	0.983336	0.983336
3-methyl-2-oxobutyrate	Amino Acid	0.931231	0.973889	1.04581
3-methylglutaconate	Amino Acid	1.42776	1.2503	0.875707
3-methylhistidine	Amino Acid	1.06051	1.03692	0.977762
3-phosphoglycerate	Carbohydrate	3.33064	2.53157	0.760087
4-acetamidophenol	Xenobiotics	0.93374	0.918063	0.983211
4-acetamidophenylglucuronide	Xenobiotics	0.90189	0.913621	1.01301
4-acetaminophen sulfate	Xenobiotics	0.977084	0.97815	1.00109
4-androsten-3beta,17beta-diol disulfate (1)	Lipid	5.65253	12.1257	2.14518
4-androsten-3beta,17beta-diol disulfate (2)	Lipid	1.72749	2.16568	1.25365
4-guanidinobutanoate	Amino Acid	1.21807	1.80047	1.47813
4-hydroxy-nonenal-glutathione	Amino Acid	0.991406	1.04751	1.05659
4-hydroxybenzoate	Xenobiotics	2.45037	2.95415	1.20559
4-hydroxyphenylpyruvate	Amino Acid	0.985811	1.12337	1.13954
4-methyl-2-oxopentanoate	Amino Acid	1.11241	1.21535	1.09253
4-methylcatechol sulfate	Xenobiotics	0.989054	0.984227	0.99512
5-acetylamino-6-amino-3-methyluracil	Xenobiotics	1.42444	0.69578	0.48846
5-dodecenoate (12:1n7)	Lipid	0.74117	0.841937	1.13596
5-oxoproline	Amino Acid	1.12913	1.08701	0.962694
6-phosphogluconate	Carbohydrate	5.7178	3.73252	0.652788
acetylcarnitine (C2)	Lipid	0.955198	1.08956	1.14066
acetylphosphate	Energy	1.08324	1.33579	1.23314
acisoga	Amino Acid	1.06882	1.05407	0.9862
adenine	Nucleotide	0.931577	1.34241	1.44101
adenosine	Nucleotide	1.78057	4.99674	2.80626
adenosine 3',5'-cyclic monophosphate (cAMP)	Nucleotide	1.98803	1.35021	0.679169
ADSGEGDFXAEGGGVR*	Peptide	1.13639	1.65028	1.45222
alanine	Amino Acid	1.13129	1.16345	1.02842
alanylalanine	Peptide	1.11038	1.54304	1.38965
alanylglutamate	Peptide	0.855665	1.02552	1.19851
alanylleucine	Peptide	1.02521	2.39174	2.33293
alanyltryptophan	Peptide	1.16913	1.10714	0.946977
alanylvaline	Peptide	2.81452	2.03236	0.722096
allantoin	Nucleotide	1.19312	1.66248	1.39339
alpha-hydroxycaproate	Lipid	1.34156	1.72938	1.28908
alpha-hydroxyisovalerate	Amino Acid	1.34304	1.18859	0.884996
alpha-ketoglutarate	Energy	1.87335	1.20332	0.642333
alpha-tocopherol	Cofactors and Vitamins	1.13701	0.970605	0.853648
AMP	Nucleotide	2.18399	20.3332	9.31015
androsterone sulfate	Lipid	1.13039	1.35367	1.19752
arabonate/xylonate	Carbohydrate	1.21126	1.26515	1.04449
arginine	Amino Acid	0.947023	0.969085	1.0233
arginylleucine	Peptide	1.23494	2.79832	2.26597
asparagine	Amino Acid	1.06229	1.06053	0.998341
asparagylvaline	Peptide	2.63935	2.00708	0.760444
aspartate	Amino Acid	1.20621	1.12745	0.934703
aspartate-glutamate	Peptide	1.58942	1.24738	0.784799
aspartylaspartate	Peptide	1.0258	1.13963	1.11097
aspartylglycine	Peptide	1.04388	0.941394	0.901824
aspartylleucine	Peptide	1.00658	1.13986	1.13241
aspartylvaline	Peptide	3.47225	3.15793	0.909477
beta-hydroxyisovaleroylcarnitine	Amino Acid	1.11094	1.28536	1.15701
beta-tocopherol	Cofactors and Vitamins	1.23652	1.2542	1.0143
betaine	Amino Acid	0.822099	1.15601	1.40617
butyrylcarnitine (C4)	Lipid	2.21761	9.80988	4.42364
C-glycosyltryptophan	Amino Acid	0.785462	1.01103	1.28717
caffeine	Xenobiotics	0.900718	1.16351	1.29176
caprate (10:0)	Lipid	1.10986	0.958723	0.863821
caproate (6:0)	Lipid	0.943933	1.02308	1.08384
caprylate (8:0)	Lipid	1.04623	1.09908	1.05052
carnitine	Lipid	0.75796	1.0212	1.34729
catechol sulfate	Xenobiotics	1.06768	2.00043	1.87362
CDP-choline	Lipid	1.03673	1.44778	1.39648
CDP-ethanolamine	Lipid	1.05136	1.40069	1.33226
cholesterol	Lipid	1.04009	1.01398	0.974894
choline	Lipid	1.22717	1.21565	0.990615
citrulline	Amino Acid	1.01368	0.848185	0.836735
CMP	Nucleotide	0.962739	1.68684	1.75212
creatine	Amino Acid	1.03018	1.1129	1.0803
creatine phosphate	Amino Acid	2.44619	1.08234	0.442462
creatinine	Amino Acid	0.950153	1.11214	1.17048
cyclo(leu-pro)	Peptide	0.902914	0.775009	0.858342
cyclo(pro-pro)	Peptide	0.972489	0.889913	0.915088
cysteine	Amino Acid	1.21107	1.50021	1.23875
cysteine sulfinic acid	Amino Acid	1.14549	1.20488	1.05185
cysteine-glutathione disulfide	Amino Acid	1.05519	1.10264	1.04497
cystine	Amino Acid	1.72182	1.44281	0.837959
cytidine	Nucleotide	5.00902	3.01348	0.601612
cytidine 5'-monophospho-N-acetylneuraminic acid	Carbohydrate	1.10449	1.20277	1.08898
decanoylcarnitine (C10)	Lipid	0.542156	1.45474	2.68325
dehydroisoandrosterone sulfate (DHEA-S)	Lipid	1.04477	1.16603	1.11606
deoxycarnitine	Lipid	1.27021	1.37983	1.0863
dihydroxyacetone phosphate (DHAP)	Carbohydrate	1.67156	2.51251	1.50309
dimethylarginine (ADMA + SDMA)	Amino Acid	1.04168	1.10264	1.05852
DSGEGDFXAEGGGVR*	Peptide	1.13384	1.25345	1.10549
eicosanodioate	Lipid	1.12078	1.22576	1.09367
ergothioneine	Xenobiotics	3.34282	3.31398	0.991371
erythronate*	Carbohydrate	1.11782	1.25632	1.1239
escitalopram	Xenobiotics	1.00299	1	0.997022
ethylmalonate	Amino Acid	0.915011	0.935006	1.02185
fructose	Carbohydrate	1.74978	1.61925	0.925402
fumarate	Energy	1.18766	1.16475	0.980707
galactonate	Carbohydrate	1.39433	1.39338	0.999317
gamma-glutamylglutamate	Peptide	1.48237	2.1041	1.41941
gamma-glutamylglutamine	Peptide	1.13308	1.33069	1.17441
gamma-glutamylglycine	Peptide	0.968147	1.01164	1.04493
gamma-tocopherol	Cofactors and Vitamins	1.2525	1.13064	0.902708
gluconate	Xenobiotics	7.06481	3.54382	0.501616
glucosamine-6-phosphate	Carbohydrate	2.49744	2.97373	1.19071
glucose	Carbohydrate	1.47856	1.7608	1.19089
glucuronate	Carbohydrate	1.21683	1.05122	0.863898
glutamate	Amino Acid	0.92708	1.07352	1.15796
glutamate, gamma-methyl ester	Amino Acid	0.917185	1.66057	1.81051
glutamine	Amino Acid	0.955728	1.03177	1.07956
glutaroylcarnitine (C5)	Amino Acid	1.31572	1.88916	1.43583
glutathione, oxidized (GSSG)	Amino Acid	1.07747	1.20093	1.11458
glutathione, reduced (GSH)	Amino Acid	1.52439	1.50022	0.984146
glycerate	Carbohydrate	1.43531	1.22833	0.855789
glycerol	Lipid	0.941366	1.02069	1.08427
glycerol 3-phosphate (G3P)	Lipid	1.37379	1.27612	0.9289
glycerophosphoethanolamine	Lipid	1.08955	1.21186	1.11226
glycerophosphoinositol*	Lipid	1.42312	1.50285	1.05603
glycerophosphorylcholine (GPC)	Lipid	1.06493	1.16314	1.09222
glycine	Amino Acid	0.997469	1.08057	1.08331
glycylalanine	Peptide	1.07375	1.05717	0.984563
glycylleucine	Peptide	1.52493	1.5418	1.01107
glycylproline	Peptide	2.24852	2.64634	1.17693
glycylserine	Peptide	1.77769	0.957739	0.538755
glycylvaline	Peptide	2.71332	1.62954	0.600572
guanidinoacetate	Amino Acid	1.37714	2.7602	2.00431
guanine	Nucleotide	1.53194	1.40916	0.919849
guanosine	Nucleotide	1.14773	1.3481	1.17458
heme	Cofactors and Vitamins	1.16422	1.52615	1.31088
HEPES	Xenobiotics	0.971631	1.03232	1.06246
heptanoate (7:0)	Lipid	1.1615	1.18801	1.02283
hesperetin	Xenobiotics	1.80941	7.17557	3.9657
hexanoylcarnitine (C6)	Lipid	1.34285	2.92963	2.18165
hippurate	Xenobiotics	0.726957	0.717832	0.987448
histamine	Amino Acid	1.07959	1.0924	1.01187
histidine	Amino Acid	0.970086	1.17716	1.21345
histidylalanine	Peptide	1.47854	1.23679	0.836498
histidylleucine	Peptide	0.841342	2.20842	2.62488
histidylphenylalanine	Peptide	0.92288	2.53958	2.7518
homocitrulline	Amino Acid	1.63291	1.20228	0.736279
hydroxybutyrylcarnitine*	Lipid	0.674019	0.95112	1.41112
hydroxyproline	Amino Acid	1.087	0.986396	0.907444
hypotaurine	Amino Acid	1.24463	1.48855	1.19598
hypoxanthine	Nucleotide	1.20272	1.18381	0.984274
imidazole propionate	Amino Acid	5.35931	71.5208	13.3452
indoleacetate	Amino Acid	1.39692	1.49231	1.06828
indolelactate	Amino Acid	1.30869	1.41737	1.08305
indolepropionate	Amino Acid	1.08794	1.02868	0.945526
inosine	Nucleotide	1.19117	1.2979	1.0896
inositol 1-phosphate (I1P)	Lipid	0.913409	1.338	1.46484
Isobar: hexose diphosphates	Carbohydrate	2.0173	1.75346	0.869211
isobutyrylcarnitine (C4)	Amino Acid	0.969425	1.03728	1.06999
isoleucine	Amino Acid	1.3916	1.00318	0.720882
isoleucylalanine	Peptide	1.09064	1.55178	1.42282
isovalerate (C5)	Amino Acid	2.02344	3.65822	1.80792
isovalerylcarnitine (C5)	Amino Acid	1.34094	1.48898	1.1104
isovalerylglycine	Amino Acid	0.904392	3.31909	3.66997
kynurenine	Amino Acid	0.937282	1.05696	1.12768
lactate	Carbohydrate	1.54884	1.64745	1.06367
leucine	Amino Acid	0.996674	0.983924	0.987208
leucylalanine	Peptide	1.40672	1.73082	1.23039
leucylglutamate	Peptide	2.08716	3.22852	1.54685
leucylglycine	Peptide	0.917373	2.14264	2.33563
lidocaine	Xenobiotics	1.08702	1.46292	1.34581
lysine	Amino Acid	1.10318	1.06104	0.9618
lysylleucine	Peptide	1.58675	1.49909	0.944758
lysylphenylalanine	Peptide	2.77129	5.7424	2.07211
lysylvaline	Peptide	1.45157	1.4256	0.982113
malate	Energy	1.18612	1.15641	0.974956
malonylcarnitine	Lipid	2.09098	2.09306	1.001
maltose	Carbohydrate	1.13131	1.04127	0.920412
maltotetraose	Carbohydrate	1.07117	1.38134	1.28956
maltotriose	Carbohydrate	1.02705	1.29001	1.25604
mannose	Carbohydrate	0.831808	1.03664	1.24625
metformin	Xenobiotics	1	1.08353	1.08353
methionine	Amino Acid	0.960685	1.04909	1.09202
methionine sulfoxide	Amino Acid	1.15949	1.2939	1.11592
methyl glucopyranoside (alpha + beta)	Xenobiotics	1.26427	0.935467	0.739926
methyl-4-hydroxybenzoate	Xenobiotics	1.06683	1.12419	1.05376
methyl-4-hydroxybenzoate sulfate	Xenobiotics	1.24921	1.32514	1.06078
methylpalmitate (15 or 2)	Lipid	0.577113	0.707837	1.22651
myo-inositol	Lipid	1.10392	1.02215	0.925933
myristoleate (14:1n5)	Lipid	1.31288	2.05496	1.56523
N-acetylalanine	Amino Acid	1.94108	1.56903	0.808328
N-acetylarginine	Amino Acid	2.55032	3.10696	1.21826
N-acetylaspartate (NAA)	Amino Acid	1.98372	2.23754	1.12795
N-acetylcysteine	Amino Acid	0.989942	1.21488	1.22723
N-acetylglucosamine 6-phosphate	Carbohydrate	0.971288	1.62688	1.67497
N-acetylglutamine	Amino Acid	1.19945	1.13861	0.949276
N-acetylglycine	Amino Acid	1.29007	1.00447	0.778615
N-acetylmethionine	Amino Acid	1.40408	1.51493	1.07895
N-acetylneuraminate	Carbohydrate	1.75261	3.24268	1.8502
N-acetylputrescine	Amino Acid	1.77125	3.34996	1.8913
N-acetylserine	Amino Acid	2.17397	2.18963	1.0072
N-acetyltaurine	Amino Acid	1.04595	1.21354	1.16022
N-acetylthreonine	Amino Acid	1.33175	1.65863	1.24546
N-acetylvaline	Amino Acid	1.32426	2.13609	1.61305
N-carbamoylaspartate	Nucleotide	6.04555	3.94589	0.652694
N-delta-acetylornithine	Amino Acid	1.35801	1.91598	1.41087
N-ethylglycinexylidide	Xenobiotics	1.34117	1.60924	1.19988
N-formylmethionine	Amino Acid	1.50957	2.45383	1.62551
N-formylphenylalanine	Amino Acid	1	0.981302	0.981302
N-methyl proline	Amino Acid	3.85324	1.70752	0.443139
N-methylpipecolate	Xenobiotics	1.29107	1.36288	1.05562
N1-Methyl-2-pyridone-5-carboxamide	Cofactors and Vitamins	0.980772	1.04891	1.06948
N6-acetyllysine	Amino Acid	2.27817	1.14368	0.502018
N6-carboxymethyllysine	Carbohydrate	1.00975	1.54303	1.52812
NAD+	Cofactors and Vitamins	0.967997	1.08481	1.12068
naproxen	Xenobiotics	2.33919	3.11096	1.32993
nicotinamide	Cofactors and Vitamins	1.84991	1.5185	0.82085
nicotinamide N-oxide	Cofactors and Vitamins	0.951374	1.16947	1.22924
nicotinamide ribonucleotide (NMN)	Cofactors and Vitamins	1.13461	0.93517	0.82422
nicotinate	Cofactors and Vitamins	2.18769	1.51266	0.691441
O-sulfo-L-tyrosine	Xenobiotics	1.56429	0.702738	0.449236
octanoylcarnitine (C8)	Lipid	1.27443	0.989891	0.776732
oleamide	Lipid	0.497358	0.598471	1.2033
oleate (18:1n9)	Lipid	0.303694	0.720752	2.37329
oleic ethanolamide	Lipid	1.11068	2.89727	2.60855
oleoyl-linoleoyl-glycerophosphocholine (1)*	Lipid	1.12731	1.21231	1.0754
oleoyl-linoleoyl-glycerophosphocholine (2)*	Lipid	1.00703	1.0275	1.02032
oleoylcarnitine (C18)	Lipid	0.908397	1.09228	1.20243
ophthalmate	Amino Acid	1.29701	1.05411	0.812722
ornithine	Amino Acid	1.00732	1.30296	1.2935
orotate	Nucleotide	1.59259	1.80876	1.13573
orotidine	Nucleotide	1.12585	1.06118	0.942557
p-cresol sulfate	Amino Acid	0.502941	0.738741	1.46884
palmitoyl ethanolamide	Lipid	0.956217	1.06378	1.11249
palmitoyl-arachidonoyl-glycerophosphocholine (1)*	Lipid	1.09094	1.08007	0.990031
palmitoyl-arachidonoyl-glycerophosphocholine (2)*	Lipid	1.28977	2.69838	2.09214
palmitoyl-linoleoyl-glycerophosphocholine (1)*	Lipid	0.912181	0.99477	1.09054
palmitoyl-linoleoyl-glycerophosphocholine (2)*	Lipid	0.926788	0.985777	1.06365
palmitoyl-oleoyl-glycerophosphocholine (1)*	Lipid	0.979114	1.05619	1.07872
palmitoyl-oleoyl-glycerophosphoglycerol (1)*	Lipid	1.66544	1.1818	0.709602
palmitoyl-oleoyl-glycerophosphoglycerol (2)*	Lipid	1.11493	1.19017	1.06748
palmitoyl-palmitoyl-glycerophosphocholine (1)*	Lipid	0.987679	1.07022	1.08357
palmitoyl-palmitoyl-glycerophosphocholine (2)*	Lipid	2.02982	1.78403	0.878906
palmitoylcarnitine (C16)	Lipid	1.00543	1.06735	1.06159
pantothenate (Vitamin B5)	Cofactors and Vitamins	1.16213	0.975338	0.839266
paraxanthine	Xenobiotics	1.02315	1.05978	1.0358
phenol sulfate	Amino Acid	1.00014	1.05495	1.05481
phenylacetylglutamine	Amino Acid	0.871763	0.892367	1.02364
phenylalanine	Amino Acid	0.961024	1.10495	1.14976
phenylalanylaspartate	Peptide	0.97919	1.42926	1.45963
phenylalanylglutamate	Peptide	1.87213	2.20067	1.17549
phenylalanylglycine	Peptide	0.858431	1.13454	1.32165
phenylalanylleucine	Peptide	1.88088	2.66584	1.41734
phenylalanylproline	Peptide	1.20178	0.847917	0.70555
phenylalanylserine	Peptide	1.3735	3.18375	2.31798
phenyllactate (PLA)	Amino Acid	1.36134	1.58562	1.16475
phenylpyruvate	Amino Acid	1.06848	1.8428	1.7247
phosphate	Energy	0.965798	1.08075	1.11902
phosphocholine	Lipid	1.03667	1.10496	1.06587
phosphoenolpyruvate (PEP)	Carbohydrate	2.01571	2.1018	1.04271
phosphoethanolamine (PE)	Lipid	1.04965	1.17756	1.12186
pipecolate	Amino Acid	0.971046	1.04031	1.07133
piperine	Xenobiotics	0.919364	0.943156	1.02588
proline	Amino Acid	0.933802	0.990436	1.06065
prolylalanine	Peptide	1.06336	1.29814	1.22079
prolylglutamate	Peptide	1.7168	1.16697	0.679732
prolylglutamine	Peptide	1.04015	3.02482	2.90807
prolylglycine	Peptide	2.39927	1.68123	0.700728
prolylhydroxyproline	Amino Acid	0.812362	0.996859	1.22711
prolylvaline	Peptide	1.91317	2.47436	1.29333
propionylcarnitine (C3)	Lipid	1.05991	1.24668	1.17622
pseudouridine	Nucleotide	0.98151	1.0671	1.0872
putrescine	Amino Acid	1.1334	1.22189	1.07807
pyroglutamine*	Amino Acid	0.98991	1.00917	1.01945
pyroglutamylglycine	Peptide	1.28054	2.03786	1.59141
pyroglutamylvaline	Peptide	2.81944	1.17446	0.416557
pyruvate	Carbohydrate	1.01088	1.42823	1.41286
quinate	Xenobiotics	1.03223	0.930355	0.90131
R-mevalonate 5-phosphate	Lipid	1.11804	1.65821	1.48314
riboflavin (Vitamin B2)	Cofactors and Vitamins	1.06437	1.21185	1.13856
ribonate (ribonolactone)	Carbohydrate	1.33827	1.02472	0.765706
S-adenosylhomocysteine (SAH)	Amino Acid	1.1566	1.1665	1.00855
salicylate	Xenobiotics	1.00306	1	0.996953
salicyluric glucuronide*	Xenobiotics	1.27841	1.41527	1.10705
scyllo-inositol	Lipid	1.10177	1.07634	0.976917
sedoheptulose-7-phosphate	Carbohydrate	1.01917	1.14013	1.11868
serine	Amino Acid	1.03425	1.05895	1.02389
sertraline	Xenobiotics	1.02991	1	0.970962
serylglutamate	Peptide	1.07062	1.03111	0.963101
serylglutamine	Peptide	1.16797	1.12057	0.959421
serylleucine	Peptide	1.75202	3.73119	2.12965
serylphenyalanine	Peptide	3.38875	3.41452	1.0076
seryltyrosine	Peptide	3.75468	1.93703	0.515897
serylvaline	Peptide	1.7695	1.67484	0.946501
solanidine	Xenobiotics	1.57779	1.21851	0.772292
spermidine	Amino Acid	2.00686	1.727	0.860551
spermine	Amino Acid	8.91824	5.02224	0.563142
sphingosine	Lipid	1.27294	2.96305	2.32772
squalene	Lipid	1.11326	1.01059	0.907773
stachydrine	Xenobiotics	1.15573	1.22963	1.06394
stearoyl ethanolamide	Lipid	1.7976	1.56143	0.868618
stearoyl-arachidonoyl-glycerophosphocholine (1)*	Lipid	0.964266	1.21254	1.25747
stearoyl-arachidonoyl-glycerophosphoethanolamine (1)*	Lipid	0.980606	1.0368	1.05731
stearoyl-arachidonoyl-glycerophosphoinositol (1)*	Lipid	0.949396	0.948932	0.99951
stearoyl-arachidonoyl-glycerophosphoinositol (2)*	Lipid	0.99822	0.981912	0.983663
stearoyl-arachidonoyl-glycerophosphoserine (1)*	Lipid	5.28859	6.61194	1.25023
stearoyl-linoleoyl-glycerophosphocholine (1)*	Lipid	0.881924	1.08894	1.23473
stearoyl-linoleoyl-glycerophosphocholine (2)*	Lipid	0.970129	1.03337	1.06519
stearoyl-linoleoyl-glycerophosphoethanolamine (1)*	Lipid	3.00864	1.12805	0.374938
stearoyl-linoleoyl-glycerophosphoethanolamine (2)*	Lipid	2.60973	7.07608	2.71142
stearoyl-oleoyl-glycerophosphoserine (1)*	Lipid	1.0464	1.19162	1.13878
suberate (octanedioate)	Lipid	0.958436	1.30842	1.36516
succinate	Energy	1.0764	1.19847	1.11341
succinylcarnitine (C4)	Energy	1.85524	1.63066	0.878948
tartarate	Xenobiotics	2.63432	2.84344	1.07938
tartronate (hydroxymalonate)	Xenobiotics	1.43436	0.96306	0.671421
taurine	Amino Acid	1.01829	1.15003	1.12937
theobromine	Xenobiotics	0.91423	0.964153	1.05461
theophylline	Xenobiotics	0.892984	0.934535	1.04653
threonate	Cofactors and Vitamins	1.33442	2.02365	1.5165
threonine	Amino Acid	0.933904	0.98097	1.0504
threonylalanine	Peptide	2.16498	1.77478	0.819769
threonylglutamate	Peptide	4.35079	2.19837	0.505281
tiglyl carnitine (C5)	Amino Acid	0.958604	0.998089	1.04119
Total Cholesteryl Ester	Quantitative Cholesterol Ester	0.857123	1.06894	1.24713
Total Diacylglycerol	Quantitative Diacylglycerol	1.01057	1.12592	1.11415
Total Free Fatty Acids	Quantitative Free Fatty Acid	0.924133	1.04961	1.13578
Total Lysophosphatidylcholine	Quantitative Lysophosphatidylcholine	1.13367	1.22084	1.07689
Total Phosphatidylcholine	Quantitative Phosphatidylcholine	1.09217	1.17774	1.07835
Total Phosphatidylethanolamine	Quantitative Phosphatidylethanolamine	1.08872	1.06945	0.982309
Total Phosphatidylserine	Quantitative Phosphatidylserine	1.08965	1.0742	0.985821
Total Sphingomyelin	Quantitative Sphingomyelin	0.996953	1.04454	1.04773
Total Triacylglycerol	Quantitative Triacylglycerol	1.02835	1.01249	0.984577
trans-urocanate	Amino Acid	1.17017	1.23322	1.05388
trigonelline (N'-methylnicotinate)	Cofactors and Vitamins	1.28874	1.33499	1.03589
tryptophan	Amino Acid	0.951573	0.968519	1.01781
tryptophan betaine	Amino Acid	1.40784	1.38209	0.98171
tryptophylglycine	Peptide	1.01669	0.994205	0.97788
tyrosine	Amino Acid	0.883814	0.963798	1.0905
tyrosylalanine	Peptide	1.30174	1.25346	0.962914
tyrosylglutamate	Peptide	1.69968	2.19461	1.29119
tyrosylglycine	Peptide	1.0092	1.02778	1.01842
tyrosylhistidine	Peptide	1.14346	1.32592	1.15956
tyrosylvaline	Peptide	1.66935	1.96014	1.17419
UDP-galactose	Carbohydrate	1.03299	1.15648	1.11954
UDP-glucose	Carbohydrate	0.984121	1.12497	1.14313
UDP-glucuronate	Carbohydrate	1.08466	1.22477	1.12918
UDP-N-acetylglucosamine	Carbohydrate	1.12699	1.29769	1.15146
UMP	Nucleotide	1.30313	3.95419	3.03438
undecanoate (11:0)	Lipid	1.00426	1.01813	1.01381
uracil	Nucleotide	2.42289	1.43824	0.593604
urate	Nucleotide	1.00667	1.09335	1.0861
urea	Amino Acid	1.24102	1.06902	0.861404
uridine	Nucleotide	1.17877	1.06939	0.907208
vaccenate (18:1n7)	Lipid	0.682375	0.717645	1.05169
valerate (5:0)	Lipid	1.13624	1.20734	1.06257
valerylglycine (C5)	Lipid	1.17381	1.381	1.17651
valine	Amino Acid	0.930526	1.00856	1.08386
valylalanine	Peptide	1.77924	1.25147	0.703376
valylaspartate	Peptide	1.50783	1.64329	1.08984
valylglycine	Peptide	1.88129	1.73175	0.920512
valylleucine	Peptide	1.1592	1.69583	1.46293
valyllysine	Peptide	0.928218	0.910613	0.981034
xanthine	Nucleotide	1.16721	1.04351	0.894018
xanthosine	Nucleotide	1.25634	1.54462	1.22947
xanthurenate	Amino Acid	1.78277	2.48851	1.39586

## Sheet: Lipidomics SAT
		Percentual change 90 min after OGTT (mean)
Metabolite	Family	Control	Diabetes	Diabetes/control difference
CE14:0 (Myristic acid)	Cholesterol Ester	-0.184211	0.785	0.969211
CE14:1n5 (Myristoleic acid)	Cholesterol Ester	0.0210526	0.065	0.0439474
CE15:0 (Pentadecanoic acid)	Cholesterol Ester	0.105263	0.09	-0.0152632
CE16:0 (Palmitic acid)	Cholesterol Ester	-0.810526	1.215	2.02553
CE16:1n7 (Palmitoleic acid)	Cholesterol Ester	-0.247368	-0.05	0.197368
CE18:0 (Stearic acid)	Cholesterol Ester	0.9	0.825	-0.075
CE18:1n7 (Vaccenic acid)	Cholesterol Ester	-0.2	-0.34	-0.14
CE18:1n9 (Oleic acid)	Cholesterol Ester	-3.51053	-8.495	-4.98447
CE18:2n6 (Linoleic acid)	Cholesterol Ester	-1.52105	2.735	4.25605
CE18:3n3 (a-Linolenic acid)	Cholesterol Ester	-0.105263	0.36	0.465263
CE18:3n6 (g-Linolenic acid)	Cholesterol Ester	-0.00526316	0.155	0.160263
CE18:4n3 (Stearidonic acid)	Cholesterol Ester	0	-0.04	-0.04
CE20:0 (Arachidic acid)	Cholesterol Ester	-0.0789474	0.3	0.378947
CE20:1n9 (Eicosaenoic acid)	Cholesterol Ester	-0.0789474	-0.27	-0.191053
CE20:2n6 (Eicosadienoic acid)	Cholesterol Ester	-0.0210526	0.045	0.0660526
CE20:3n6 (Di-homo-g-linoleic acid)	Cholesterol Ester	-0.00526316	-0.015	-0.00973684
CE20:3n9 (Mead acid)	Cholesterol Ester	0.0263158	0.03	0.00368421
CE20:4n3 (Eicosatetranoic acid)	Cholesterol Ester	-0.0210526	0.005	0.0260526
CE20:4n6 (Arachidonic acid)	Cholesterol Ester	-0.347368	0.315	0.662368
CE20:5n3 (Eicosapentaenoic acid)	Cholesterol Ester	-0.0315789	0.045	0.0765789
CE22:0 (Behenic acid)	Cholesterol Ester	-0.00526316	0.015	0.0202632
CE22:1n9 (Erucic acid)	Cholesterol Ester	0.0526316	0.09	0.0373684
CE22:2n6 (Docosadienoic acid)	Cholesterol Ester	0.110526	0.015	-0.0955263
CE22:4n6 (Adrenic acid)	Cholesterol Ester	0.00526316	0.08	0.0747368
CE22:5n3 (Docosapentaenoic acid)	Cholesterol Ester	-0.126316	-0.03	0.0963158
CE22:5n6 (Osbond acid)	Cholesterol Ester	0.00526316	0.05	0.0447368
CE22:6n3 (Docosahexaenoic acid)	Cholesterol Ester	0.742105	1.825	1.08289
CE24:0 (Lignoceric acid)	Cholesterol Ester	0.0894737	0.255	0.165526
CE24:1n9 (Nervonic acid)	Cholesterol Ester	0.0157895	-0.02	-0.0357895
DG14:0 (Myristic acid)	Diacylglycerol	-0.294737	-0.015	0.279737
DG14:1n5 (Myristoleic acid)	Diacylglycerol	-0.0526316	0.02	0.0726316
DG15:0 (Pentadecanoic acid)	Diacylglycerol	-0.0473684	0	0.0473684
DG16:0 (Palmitic acid)	Diacylglycerol	-2.40526	-0.27	2.13526
DG16:1n7 (Palmitoleic acid)	Diacylglycerol	-0.357895	0.01	0.367895
DG18:0 (Stearic acid)	Diacylglycerol	-0.742105	0.36	1.10211
DG18:1n7 (Vaccenic acid)	Diacylglycerol	-0.0631579	-0.02	0.0431579
DG18:1n9 (Oleic acid)	Diacylglycerol	-0.952632	-0.2	0.752632
DG18:2n6 (Linoleic acid)	Diacylglycerol	-0.452632	0.165	0.617632
DG18:3n3 (a-Linolenic acid)	Diacylglycerol	-0.0526316	-0.01	0.0426316
DG18:3n6 (g-Linolenic acid)	Diacylglycerol	-0.0105263	0.01	0.0205263
DG18:4n3 (Stearidonic acid)	Diacylglycerol	0.0473684	-0.015	-0.0623684
DG20:0 (Arachidic acid)	Diacylglycerol	0.0473684	0.01	-0.0373684
DG20:1n9 (Eicosaenoic acid)	Diacylglycerol	0.105263	0.005	-0.100263
DG20:2n6 (Eicosadienoic acid)	Diacylglycerol	0	-0.005	-0.005
DG20:3n6 (Di-homo-g-linoleic acid)	Diacylglycerol	-0.00526316	-0.005	0.000263158
DG20:3n9 (Mead acid)	Diacylglycerol	0.0105263	-0.055	-0.0655263
DG20:4n3 (Eicosatetranoic acid)	Diacylglycerol	-0.0526316	0.02	0.0726316
DG20:4n6 (Arachidonic acid)	Diacylglycerol	0.0789474	0.055	-0.0239474
DG20:5n3 (Eicosapentaenoic acid)	Diacylglycerol	0.0105263	0.025	0.0144737
DG22:0 (Behenic acid)	Diacylglycerol	-0.0157895	-0.025	-0.00921053
DG22:1n9 (Erucic acid)	Diacylglycerol	-0.00526316	-0.035	-0.0297368
DG22:2 (Docosadienoic acid)	Diacylglycerol	-0.00526316	0.005	0.0102632
DG22:4n6 (Adrenic acid)	Diacylglycerol	0.00526316	-0.01	-0.0152632
DG22:5n3 (Docosapentaenoic acid)	Diacylglycerol	0.00526316	-0.025	-0.0302632
DG22:5n6 (Osbond acid)	Diacylglycerol	0.0105263	0.005	-0.00552632
DG22:6n3 (Docosahexaenoic acid)	Diacylglycerol	-0.0315789	-0.035	-0.00342105
DG24:0 (Lignoceric acid)	Diacylglycerol	-0.0315789	0.03	0.0615789
DG24:1n9 (Nervonic acid)	Diacylglycerol	-0.0105263	0.035	0.0455263
FA14:0 (Myristic acid)	Free Fatty Acid	0.0105263	0.385	0.374474
FA14:1n5 (Myristoleic acid)	Free Fatty Acid	-0.163158	-0.015	0.148158
FA15:0 (Pentadecanoic acid)	Free Fatty Acid	0.184211	0.22	0.0357895
FA16:0 (Palmitic acid)	Free Fatty Acid	-0.0842105	0.93	1.01421
FA16:1n7 (Palmitoleic acid)	Free Fatty Acid	-0.336842	-0.065	0.271842
FA18:0 (Stearic acid)	Free Fatty Acid	0.315789	0.095	-0.220789
FA18:1n7 (Vaccenic acid)	Free Fatty Acid	-0.410526	-0.23	0.180526
FA18:1n9 (Oleic acid)	Free Fatty Acid	-4.55263	-2.125	2.42763
FA18:2n6 (Linoleic acid)	Free Fatty Acid	-0.721053	0.1	0.821053
FA18:3n3 (a-Linolenic acid)	Free Fatty Acid	-0.0631579	-0.035	0.0281579
FA18:3n6 (g-Linolenic acid)	Free Fatty Acid	0.0368421	0.03	-0.00684211
FA18:4n3 (Stearidonic acid)	Free Fatty Acid	0	0	0
FA20:0 (Arachidic acid)	Free Fatty Acid	-0.00526316	0.02	0.0252632
FA20:1n9 (Eicosaenoic acid)	Free Fatty Acid	-0.189474	-0.105	0.0844737
FA20:2n6 (Eicosadienoic acid)	Free Fatty Acid	-0.0105263	-0.01	0.000526316
FA20:3n6 (Di-homo-g-linoleic acid)	Free Fatty Acid	0.0157895	0.02	0.00421053
FA20:3n9 (Mead acid)	Free Fatty Acid	0.0157895	0	-0.0157895
FA20:4n3 (Eicosatetranoic acid)	Free Fatty Acid	0.00526316	0.02	0.0147368
FA20:4n6 (Arachidonic acid)	Free Fatty Acid	-0.0263158	0.045	0.0713158
FA20:5n3 (Eicosapentaenoic acid)	Free Fatty Acid	-0.00526316	-0.01	-0.00473684
FA22:0 (Behenic acid)	Free Fatty Acid	0.0842105	-0.01	-0.0942105
FA22:1n9 (Erucic acid)	Free Fatty Acid	-0.00526316	-0.04	-0.0347368
FA22:2n6 (Docosadienoic acid)	Free Fatty Acid	0.0263158	0.02	-0.00631579
FA22:4n6 (Adrenic acid)	Free Fatty Acid	0.347368	0.295	-0.0523684
FA22:5n3 (Docosapentaenoic acid)	Free Fatty Acid	0.0210526	0	-0.0210526
FA22:5n6 (Osbond acid)	Free Fatty Acid	0.0894737	0.22	0.130526
FA22:6n3 (Docosahexaenoic acid)	Free Fatty Acid	0.0421053	0.095	0.0528947
FA24:0 (Lignoceric acid)	Free Fatty Acid	0.0368421	0.09	0.0531579
FA24:1n9 (Nervonic acid)	Free Fatty Acid	0.0631579	0.01	-0.0531579
LY14:0 (Myristic acid)	Lysophosphatidylcholine	0.0631579	0.035	-0.0281579
LY14:1n5 (Myristoleic acid)	Lysophosphatidylcholine	-0.0210526	-0.01	0.0110526
LY15:0 (Pentadecanoic acid)	Lysophosphatidylcholine	-0.178947	0.085	0.263947
LY16:0 (Palmitic acid)	Lysophosphatidylcholine	-0.0210526	1.095	1.11605
LY16:1n7 (Palmitoleic acid)	Lysophosphatidylcholine	-0.0578947	-0.1	-0.0421053
LY18:0 (Stearic acid)	Lysophosphatidylcholine	0.157895	-0.15	-0.307895
LY18:1n7 (Vaccenic acid)	Lysophosphatidylcholine	-0.289474	0.035	0.324474
LY18:1n9 (Oleic acid)	Lysophosphatidylcholine	-2.78947	-0.715	2.07447
LY18:2n6 (Linoleic acid)	Lysophosphatidylcholine	-1.55263	-0.28	1.27263
LY18:3n3 (a-Linolenic acid)	Lysophosphatidylcholine	0.0842105	0.035	-0.0492105
LY18:3n6 (g-Linolenic acid)	Lysophosphatidylcholine	0.0368421	-0.025	-0.0618421
LY18:4n3 (Stearidonic acid)	Lysophosphatidylcholine	-0.0210526	-0.035	-0.0139474
LY20:0 (Arachidic acid)	Lysophosphatidylcholine	-0.0842105	0.12	0.204211
LY20:1n9 (Eicosaenoic acid)	Lysophosphatidylcholine	0.0578947	0.09	0.0321053
LY20:2n6 (Eicosadienoic acid)	Lysophosphatidylcholine	0.0105263	0.075	0.0644737
LY20:3n6 (Di-homo-g-linoleic acid)	Lysophosphatidylcholine	-0.0578947	0	0.0578947
LY20:3n9 (Mead acid)	Lysophosphatidylcholine	0.00526316	-0.06	-0.0652632
LY20:4n3 (Eicosatetranoic acid)	Lysophosphatidylcholine	-0.147368	-0.025	0.122368
LY20:4n6 (Arachidonic acid)	Lysophosphatidylcholine	-0.1	0.04	0.14
LY20:5n3 (Eicosapentaenoic acid)	Lysophosphatidylcholine	0.0368421	0.035	-0.00184211
LY22:0 (Behenic acid)	Lysophosphatidylcholine	-0.0157895	-0.01	0.00578947
LY22:1n9 (Erucic acid)	Lysophosphatidylcholine	-0.0263158	-0.04	-0.0136842
LY22:2n6 (Docosadienoic acid)	Lysophosphatidylcholine	-0.0210526	-0.14	-0.118947
LY22:4n6 (Adrenic acid)	Lysophosphatidylcholine	0	0.075	0.075
LY22:5n3 (Docosapentaenoic acid)	Lysophosphatidylcholine	0.0368421	-0.075	-0.111842
LY22:5n6 (Osbond acid)	Lysophosphatidylcholine	-0.105263	0.16	0.265263
LY22:6n3 (Docosahexaenoic acid)	Lysophosphatidylcholine	-0.0736842	-0.16	-0.0863158
LY24:0 (Lignoceric acid)	Lysophosphatidylcholine	-0.4	-0.09	0.31
LY24:1n9 (Nervonic acid)	Lysophosphatidylcholine	0.0105263	0.08	0.0694737
LYdm16:0 (Plasmalogen palmitic acid)	Lysophosphatidylcholine	0.147368	-0.12	-0.267368
LYdm18:0 (Plasmalogen stearic acid)	Lysophosphatidylcholine	0.0684211	0.04	-0.0284211
LYdm18:1n7 (Plasmalogen vaccenic acid)	Lysophosphatidylcholine	0.00526316	0.02	0.0147368
LYdm18:1n9 (Plasmalogen oleic acid)	Lysophosphatidylcholine	-0.0105263	0.01	0.0205263
PC14:0 (Myristic acid)	Phosphatidylcholine	-0.0578947	0.035	0.0928947
PC14:1n5 (Myristoleic acid)	Phosphatidylcholine	0	0.01	0.01
PC15:0 (Pentadecanoic acid)	Phosphatidylcholine	0.0368421	0.04	0.00315789
PC16:0 (Palmitic acid)	Phosphatidylcholine	-2.1	0.215	2.315
PC16:1n7 (Palmitoleic acid)	Phosphatidylcholine	0.110526	-0.09	-0.200526
PC18:0 (Stearic acid)	Phosphatidylcholine	-1.19474	-0.375	0.819737
PC18:1n7 (Vaccenic acid)	Phosphatidylcholine	-0.0684211	-0.015	0.0534211
PC18:1n9 (Oleic acid)	Phosphatidylcholine	-1.40526	-0.72	0.685263
PC18:2n6 (Linoleic acid)	Phosphatidylcholine	-1.08947	0.055	1.14447
PC18:3n3 (a-Linolenic acid)	Phosphatidylcholine	0.557895	-0.045	-0.602895
PC18:3n6 (g-Linolenic acid)	Phosphatidylcholine	-0.0157895	0.05	0.0657895
PC18:4n3 (Stearidonic acid)	Phosphatidylcholine	0.0842105	0.005	-0.0792105
PC20:0 (Arachidic acid)	Phosphatidylcholine	-0.0263158	0.04	0.0663158
PC20:1n9 (Eicosaenoic acid)	Phosphatidylcholine	-0.0105263	-0.03	-0.0194737
PC20:2n6 (Eicosadienoic acid)	Phosphatidylcholine	0.0105263	-0.015	-0.0255263
PC20:3n6 (Di-homo-g-linoleic acid)	Phosphatidylcholine	-0.0157895	0.07	0.0857895
PC20:3n9 (Mead acid)	Phosphatidylcholine	-0.00526316	0.02	0.0252632
PC20:4n3 (Eicosatetranoic acid)	Phosphatidylcholine	-0.0157895	0.015	0.0307895
PC20:4n6 (Arachidonic acid)	Phosphatidylcholine	-0.0263158	0.275	0.301316
PC20:5n3 (Eicosapentaenoic acid)	Phosphatidylcholine	0	0.025	0.025
PC22:0 (Behenic acid)	Phosphatidylcholine	-0.00526316	0.02	0.0252632
PC22:1n9 (Erucic acid)	Phosphatidylcholine	0.0947368	0.025	-0.0697368
PC22:2n6 (Docosadienoic acid)	Phosphatidylcholine	0.0105263	0.105	0.0944737
PC22:4n6 (Adrenic acid)	Phosphatidylcholine	0.168421	0.025	-0.143421
PC22:5n3 (Docosapentaenoic acid)	Phosphatidylcholine	-0.136842	0.055	0.191842
PC22:5n6 (Osbond acid)	Phosphatidylcholine	-0.1	-0.025	0.075
PC22:6n3 (Docosahexaenoic acid)	Phosphatidylcholine	-0.215789	0.095	0.310789
PC24:0 (Lignoceric acid)	Phosphatidylcholine	0.0421053	0.045	0.00289474
PC24:1n9 (Nervonic acid)	Phosphatidylcholine	-0.00526316	-0.015	-0.00973684
PCdm16:0 (Plasmalogen palmitic acid)	Phosphatidylcholine	0.0105263	0.105	0.0944737
PCdm18:0 (Plasmalogen stearic acid)	Phosphatidylcholine	0.0578947	-0.04	-0.0978947
PCdm18:1n7 (Plasmalogen vaccenic acid)	Phosphatidylcholine	0	0.01	0.01
PCdm18:1n9 (Plasmalogen oleic acid)	Phosphatidylcholine	0.0263158	-0.015	-0.0413158
PE14:0 (Myristic acid)	Phosphatidylethanolamine	-0.131579	0.1	0.231579
PE14:1n5 (Myristoleic acid)	Phosphatidylethanolamine	-0.0157895	0.015	0.0307895
PE15:0 (Pentadecanoic acid)	Phosphatidylethanolamine	-0.0315789	0.085	0.116579
PE16:0 (Palmitic acid)	Phosphatidylethanolamine	-0.194737	0.505	0.699737
PE16:1n7 (Palmitoleic acid)	Phosphatidylethanolamine	-0.0578947	-0.02	0.0378947
PE18:0 (Stearic acid)	Phosphatidylethanolamine	-0.363158	-0.39	-0.0268421
PE18:1n7 (Vaccenic acid)	Phosphatidylethanolamine	-0.1	0.005	0.105
PE18:1n9 (Oleic acid)	Phosphatidylethanolamine	-1.63684	0.205	1.84184
PE18:2n6 (Linoleic acid)	Phosphatidylethanolamine	-0.647368	-0.06	0.587368
PE18:3n3 (a-Linolenic acid)	Phosphatidylethanolamine	-0.0210526	0.005	0.0260526
PE18:3n6 (g-Linolenic acid)	Phosphatidylethanolamine	-0.0315789	0.07	0.101579
PE18:4n3 (Stearidonic acid)	Phosphatidylethanolamine	-0.121053	0.03	0.151053
PE20:0 (Arachidic acid)	Phosphatidylethanolamine	-0.00526316	0	0.00526316
PE20:1n9 (Eicosaenoic acid)	Phosphatidylethanolamine	-0.0894737	-0.015	0.0744737
PE20:2n6 (Eicosadienoic acid)	Phosphatidylethanolamine	-0.0684211	0.05	0.118421
PE20:3n6 (Di-homo-g-linoleic acid)	Phosphatidylethanolamine	-0.121053	0	0.121053
PE20:3n9 (Mead acid)	Phosphatidylethanolamine	0.0315789	0.04	0.00842105
PE20:4n3 (Eicosatetranoic acid)	Phosphatidylethanolamine	-0.157895	0.02	0.177895
PE20:4n6 (Arachidonic acid)	Phosphatidylethanolamine	-0.778947	-0.705	0.0739474
PE20:5n3 (Eicosapentaenoic acid)	Phosphatidylethanolamine	0.0210526	-0.065	-0.0860526
PE22:0 (Behenic acid)	Phosphatidylethanolamine	-0.0368421	-0.055	-0.0181579
PE22:1n9 (Erucic acid)	Phosphatidylethanolamine	-0.0315789	0	0.0315789
PE22:2n6 (Docosadienoic acid)	Phosphatidylethanolamine	0.0263158	0.035	0.00868421
PE22:4n6 (Adrenic acid)	Phosphatidylethanolamine	0.0263158	0.105	0.0786842
PE22:5n3 (Docosapentaenoic acid)	Phosphatidylethanolamine	-0.189474	0.14	0.329474
PE22:5n6 (Osbond acid)	Phosphatidylethanolamine	-0.0473684	0	0.0473684
PE22:6n3 (Docosahexaenoic acid)	Phosphatidylethanolamine	-0.278947	0.1	0.378947
PE24:0 (Lignoceric acid)	Phosphatidylethanolamine	0.0105263	0.03	0.0194737
PE24:1n9 (Nervonic acid)	Phosphatidylethanolamine	0.0105263	0.02	0.00947368
PEdm16:0 (Plasmalogen palmitic acid)	Phosphatidylethanolamine	-0.0684211	-0.28	-0.211579
PEdm18:0 (Plasmalogen stearic acid)	Phosphatidylethanolamine	-0.121053	0.14	0.261053
PEdm18:1n7 (Plasmalogen vaccenic acid)	Phosphatidylethanolamine	0.0263158	-0.01	-0.0363158
PEdm18:1n9 (Plasmalogen oleic acid)	Phosphatidylethanolamine	-0.0315789	-0.045	-0.0134211
PS14:0 (Myristic acid)	Phosphatidylserine	0.0894737	0.135	0.0455263
PS14:1n5 (Myristoleic acid)	Phosphatidylserine	-0.0421053	-0.02	0.0221053
PS15:0 (Pentadecanoic acid)	Phosphatidylserine	-0.110526	0.075	0.185526
PS16:0 (Palmitic acid)	Phosphatidylserine	-0.263158	-0.17	0.0931579
PS16:1n7 (Palmitoleic acid)	Phosphatidylserine	-0.0105263	-0.015	-0.00447368
PS18:0 (Stearic acid)	Phosphatidylserine	-1.45263	-0.5	0.952632
PS18:1n7 (Vaccenic acid)	Phosphatidylserine	-0.0368421	0.03	0.0668421
PS18:1n9 (Oleic acid)	Phosphatidylserine	-1.87368	0.195	2.06868
PS18:2n6 (Linoleic acid)	Phosphatidylserine	-0.289474	0.235	0.524474
PS18:3n3 (a-Linolenic acid)	Phosphatidylserine	-0.0210526	0	0.0210526
PS18:3n6 (g-Linolenic acid)	Phosphatidylserine	-0.115789	-0.04	0.0757895
PS18:4n3 (Stearidonic acid)	Phosphatidylserine	-0.105263	0.04	0.145263
PS20:0 (Arachidic acid)	Phosphatidylserine	-0.0526316	-0.02	0.0326316
PS20:1n9 (Eicosaenoic acid)	Phosphatidylserine	0.0263158	0.03	0.00368421
PS20:2n6 (Eicosadienoic acid)	Phosphatidylserine	0.0789474	0.085	0.00605263
PS20:3n6 (Di-homo-g-linoleic acid)	Phosphatidylserine	0.0263158	-0.005	-0.0313158
PS20:3n9 (Mead acid)	Phosphatidylserine	-0.0210526	0	0.0210526
PS20:4n3 (Eicosatetranoic acid)	Phosphatidylserine	-0.0368421	-0.075	-0.0381579
PS20:4n6 (Arachidonic acid)	Phosphatidylserine	0.110526	0.11	-0.000526316
PS20:5n3 (Eicosapentaenoic acid)	Phosphatidylserine	-0.0526316	0.01	0.0626316
PS22:0 (Behenic acid)	Phosphatidylserine	-0.284211	0.06	0.344211
PS22:1n9 (Erucic acid)	Phosphatidylserine	0.0157895	0.08	0.0642105
PS22:2n6 (Docosadienoic acid)	Phosphatidylserine	-0.0210526	0.005	0.0260526
PS22:4n6 (Adrenic acid)	Phosphatidylserine	-0.0894737	-0.03	0.0594737
PS22:5n3 (Docosapentaenoic acid)	Phosphatidylserine	0.0105263	-0.14	-0.150526
PS22:5n6 (Osbond acid)	Phosphatidylserine	-0.0473684	0.02	0.0673684
PS22:6n3 (Docosahexaenoic acid)	Phosphatidylserine	-0.415789	-0.045	0.370789
PS24:0 (Lignoceric acid)	Phosphatidylserine	-0.0421053	-0.03	0.0121053
PS24:1n9 (Nervonic acid)	Phosphatidylserine	0.0473684	-0.05	-0.0973684
PSdm16:0 (Plasmalogen palmitic acid)	Phosphatidylserine	-0.310526	0.085	0.395526
PSdm18:0 (Plasmalogen stearic acid)	Phosphatidylserine	0.0105263	-0.035	-0.0455263
PSdm18:1n7 (Plasmalogen vaccenic acid)	Phosphatidylserine	0.0105263	0.005	-0.00552632
PSdm18:1n9 (Plasmalogen oleic acid)	Phosphatidylserine	-0.0315789	0.005	0.0365789
SM14:0 (N-(tetradecanoyl)-sphing-4-enine-1-phosphocholine)	Sphingomyelin	0.0315789	-0.1	-0.131579
SM16:0 (N-(hexadecanoyl)-sphing-4-enine-1-phosphocholine)	Sphingomyelin	-1.89474	0.505	2.39974
SM18:0 (N-(octadecanoyl)-sphing-4-enine-1-phosphocholine)	Sphingomyelin	-0.263158	-0.115	0.148158
SM18:1 (N-(octadecaenoyl)-sphing-4-enine-1-phosphocholine)	Sphingomyelin	0.142105	-0.02	-0.162105
SM20:0 (N-(eicosadecaenoyl)-sphing-4-enine-1-phosphocholine)	Sphingomyelin	-1.28421	-0.555	0.729211
SM20:1 (N-(eicosadecanoyl)-sphing-4-enine-1-phosphocholine)	Sphingomyelin	-0.426316	-0.385	0.0413158
SM22:0 (N-(docosadecanoyl)-sphing-4-enine-1-phosphocholine)	Sphingomyelin	-1.37895	0.025	1.40395
SM22:1 (N-(docosadecaenoyl)-sphing-4-enine-1-phosphocholine)	Sphingomyelin	-1.77368	-0.785	0.988684
SM24:0 (N-(tetracosadecanoyl)-sphing-4-enine-1-phosphocholine)	Sphingomyelin	-1.55789	0.465	2.02289
SM24:1 (N-(tetracosadecaenoyl)-sphing-4-enine-1-phosphocholine)	Sphingomyelin	-2.14737	0.96	3.10737
TG14:0 (Myristic acid)	Triacylglycerol	-0.0631579	-0.09	-0.0268421
TG14:1n5 (Myristoleic acid)	Triacylglycerol	-0.00526316	-0.025	-0.0197368
TG15:0 (Pentadecanoic acid)	Triacylglycerol	-0.0315789	-0.01	0.0215789
TG16:0 (Palmitic acid)	Triacylglycerol	-1.34211	-0.505	0.837105
TG16:1n7 (Palmitoleic acid)	Triacylglycerol	-0.284211	-0.145	0.139211
TG18:0 (Stearic acid)	Triacylglycerol	-0.126316	-0.005	0.121316
TG18:1n7 (Vaccenic acid)	Triacylglycerol	-0.215789	-0.045	0.170789
TG18:1n9 (Oleic acid)	Triacylglycerol	-2.64211	0.9	3.54211
TG18:2n6 (Linoleic acid)	Triacylglycerol	-0.4	-0.055	0.345
TG18:3n3 (a-Linolenic acid)	Triacylglycerol	0.00526316	-0.025	-0.0302632
TG18:3n6 (g-Linolenic acid)	Triacylglycerol	0	0	0
TG18:4n3 (Stearidonic acid)	Triacylglycerol	-0.0263158	0	0.0263158
TG20:0 (Arachidic acid)	Triacylglycerol	0.0105263	0.01	-0.000526316
TG20:1n9 (Eicosaenoic acid)	Triacylglycerol	-0.0210526	0	0.0210526
TG20:2n6 (Eicosadienoic acid)	Triacylglycerol	-0.00526316	0.01	0.0152632
TG20:3n6 (Di-homo-g-linoleic acid)	Triacylglycerol	-0.0315789	-0.015	0.0165789
TG20:3n9 (Mead acid)	Triacylglycerol	-0.00526316	-0.005	0.000263158
TG20:4n3 (Eicosatetranoic acid)	Triacylglycerol	-0.00526316	0	0.00526316
TG20:4n6 (Arachidonic acid)	Triacylglycerol	-0.0157895	0.01	0.0257895
TG20:5n3 (Eicosapentaenoic acid)	Triacylglycerol	-0.00526316	0.005	0.0102632
TG22:0 (Behenic acid)	Triacylglycerol	0	0	0
TG22:1n9 (Erucic acid)	Triacylglycerol	0.0105263	0.005	-0.00552632
TG22:2n6 (Docosadienoic acid)	Triacylglycerol	0	-0.005	-0.005
TG22:4n6 (Adrenic acid)	Triacylglycerol	-0.0157895	-0.005	0.0107895
TG22:5n3 (Docosapentaenoic acid)	Triacylglycerol	-0.0263158	-0.005	0.0213158
TG22:5n6 (Osbond acid)	Triacylglycerol	0.00526316	0.005	-0.000263158
TG22:6n3 (Docosahexaenoic acid)	Triacylglycerol	-0.0157895	0.01	0.0257895
TG24:0 (Lignoceric acid)	Triacylglycerol	0	0	0
TG24:1n9 (Nervonic acid)	Triacylglycerol	-0.00526316	-0.005	0.000263158
Total Cholesteryl Ester	Quantitative Cholesterol Ester	0.935739	0.91539	0.978254
Total Diacylglycerol	Quantitative Diacylglycerol	1.04317	1.10512	1.05939
Total Free Fatty Acids	Quantitative Free Fatty Acid	0.942621	0.974397	1.03371
Total Lysophosphatidylcholine	Quantitative Lysophosphatidylcholine	1.16407	1.13369	0.973909
Total Phosphatidylcholine	Quantitative Phosphatidylcholine	1.06373	1.19041	1.11909
Total Phosphatidylethanolamine	Quantitative Phosphatidylethanolamine	1.09734	1.07055	0.97559
Total Phosphatidylserine	Quantitative Phosphatidylserine	1.0819	1.08122	0.999369
Total Sphingomyelin	Quantitative Sphingomyelin	1.00377	1.09286	1.08876
Total Triacylglycerol	Quantitative Triacylglycerol	1.02692	1.01647	0.989827
