# Supplementary material for: Several Metabolite Families Display Inflexibility during Glucose Challenge in Patients with Type 2 Diabetes: An Untargeted Metabolomics Study
Source: Metabolites. 2023 Jan 15;13(1):131. doi: 10.3390/metabo13010131 (PMC9863788; doi:10.3390/metabo13010131)
Supplement: Supplementary file 1 [file metabolites-13-00131-s001.zip › Supplementary Materials File 2.xlsx]

## Sheet: Plasma Metab+Lipid Delta q valu
Metabolite	Discovery?	P-value	Mean rank of Control	Mean rank of Diabetic	Mean rank diff.	Mann-Whitney U	q value	Log(-q)
glucose	Yes	1e-06	12.3	28.7	-16.4	36	0.000529	3.27654
metformin	Yes	1e-06	30	11	19	10	1e-06	6
methyl glucopyranoside (alpha + beta)	Yes	2e-06	28.6	12.4	16.2	38	0.000529	3.27654
glutamine	Yes	3.4e-05	13.25	27.75	-14.5	55	0.006689	2.17464
leucine	Yes	6.9e-05	13.5	27.5	-14	60	0.01099	1.959
isoleucine	Yes	0.000104	13.65	27.35	-13.7	63	0.01382	1.85949
hexanoylcarnitine (C6)	Yes	0.000155	13.8	27.2	-13.4	66	0.01542	1.81192
laurate (12:0)	Yes	0.000155	13.8	27.2	-13.4	66	0.01542	1.81192
FA16:1n7 (Palmitoleic acid)	Yes	0.000242	14	27	-13	70	0.020517	1.68789
oleic ethanolamide	Yes	0.000258	14	27	-13	70	0.020517	1.68789
cis-4-decenoyl carnitine	Yes	0.000292	14.05	26.95	-12.9	71	0.021105	1.67561
1,2,3-benzenetriol sulfate (2)	Yes	0.000338	14.13	26.88	-12.75	72.5	0.022398	1.64979
mannose	Yes	0.000419	14.2	26.8	-12.6	74	0.02566	1.59074
phenylalanine	Yes	0.000531	14.3	26.7	-12.4	76	0.029495	1.53025
FA18:3n3 (a-Linolenic acid)	Yes	0.000557	14.38	26.63	-12.25	77.5	0.029495	1.53025
valine	Yes	0.000595	14.35	26.65	-12.3	77	0.029495	1.53025
fructose	Yes	0.000668	14.4	26.6	-12.2	78	0.029495	1.53025
threonine	Yes	0.000668	14.4	26.6	-12.2	78	0.029495	1.53025
xanthine	Yes	0.000747	14.45	26.55	-12.1	79	0.031285	1.50466
decanoylcarnitine (C10)	Yes	0.000836	14.5	26.5	-12	80	0.033234	1.47842
FA18:0 (Stearic acid)	Yes	0.0009	26.45	14.55	11.9	81	0.033743	1.47182
palmitoyl ethanolamide	Yes	0.000933	14.55	26.45	-11.9	81	0.033743	1.47182
2-aminobutyrate	Yes	0.001291	14.7	26.3	-11.6	84	0.041068	1.3865
methionine	Yes	0.001291	14.7	26.3	-11.6	84	0.041068	1.3865
octanoylcarnitine (C8)	Yes	0.001291	14.7	26.3	-11.6	84	0.041068	1.3865
3-methyl-2-oxovalerate	Yes	0.001957	14.9	26.1	-11.2	88	0.055589	1.25501
5-dodecenoate (12:1n7)	Yes	0.001957	14.9	26.1	-11.2	88	0.055589	1.25501
cytidine	Yes	0.001957	26.1	14.9	11.2	88	0.055589	1.25501
FA18:2n6 (Linoleic acid)	Yes	0.002429	15.03	25.98	-10.95	90.5	0.066621	1.17639
PC16:0 (Palmitic acid)	Yes	0.002893	25.88	15.13	10.75	92.5	0.076696	1.11523
13-methylmyristic acid	Yes	0.003211	15.15	25.85	-10.7	93	0.082376	1.0842
FA16:0 (Palmitic acid)	Yes	0.003781	25.75	15.25	10.5	95	0.093971	1.02701
methylpalmitate (15 or 2)	No	0.004267	15.3	25.7	-10.4	96	0.102829	0.987884
2-oxindole-3-acetate	No	0.004638	25.65	15.35	10.3	97	0.108479	0.964654
3-methoxytyramine sulfate	No	0.005131	25.6	15.4	10.2	98	0.116585	0.933357
3-hydroxydecanoate	No	0.006715	15.55	25.45	-9.9	101	0.137806	0.860732
caprate (10:0)	No	0.006715	15.55	25.45	-9.9	101	0.137806	0.860732
CE20:4n6 (Arachidonic acid)	No	0.006767	15.6	25.4	-9.8	102	0.137806	0.860732
LY20:3n9 (Mead acid)	No	0.006825	16.25	24.75	-8.5	115	0.137806	0.860732
PE20:5n3 (Eicosapentaenoic acid)	No	0.006931	15.65	25.35	-9.7	103	0.137806	0.860732
3-hydroxylaurate	No	0.007331	15.6	25.4	-9.8	102	0.1422	0.8471
3-hydroxymyristate	No	0.007995	15.65	25.35	-9.7	103	0.145898	0.835951
glycerol 3-phosphate (G3P)	No	0.007995	15.65	25.35	-9.7	103	0.145898	0.835951
FA20:0 (Arachidic acid)	No	0.008072	24.95	16.05	8.9	111	0.145898	0.835951
17-methylstearate	No	0.009484	15.75	25.25	-9.5	105	0.167607	0.775708
4-hydroxyphenylpyruvate	No	0.011207	15.85	25.15	-9.3	107	0.189633	0.722086
asparagine	No	0.011207	15.85	25.15	-9.3	107	0.189633	0.722086
gluconate	No	0.012166	15.9	25.1	-9.2	108	0.193506	0.713306
homostachydrine	No	0.012166	25.1	15.9	9.2	108	0.193506	0.713306
N-acetylleucine	No	0.012166	15.9	25.1	-9.2	108	0.193506	0.713306
PE22:6n3 (Docosahexaenoic acid)	No	0.012833	15.95	25.05	-9.1	109	0.200113	0.698725
4-methyl-2-oxopentanoate	No	0.013194	15.95	25.05	-9.1	109	0.201798	0.695083
FA20:4n3 (Eicosatetranoic acid)	No	0.013986	24.3	16.7	7.6	124	0.209865	0.67806
4-hydroxybenzoate	No	0.014297	25	16	9	110	0.210567	0.67661
N-acetyltyrosine	No	0.015478	16.05	24.95	-8.9	111	0.219822	0.657929
tyramine O-sulfate	No	0.015478	24.95	16.05	8.9	111	0.219822	0.657929
caprylate (8:0)	No	0.018094	16.15	24.85	-8.7	113	0.2481	0.605373
valerylcarnitine (C5)	No	0.018094	16.15	24.85	-8.7	113	0.2481	0.605373
TG22:5n3 (Docosapentaenoic acid)	No	0.018993	24.4	16.6	7.8	122	0.254654	0.594049
PE22:1n9 (Erucic acid)	No	0.019212	24.65	16.35	8.3	117	0.254654	0.594049
myo-inositol	No	0.019537	16.2	24.8	-8.6	114	0.254715	0.593945
12,13-DiHOME	No	0.021077	16.25	24.75	-8.5	115	0.261912	0.581845
N-acetylisoleucine	No	0.021077	24.75	16.25	8.5	115	0.261912	0.581845
pyrraline	No	0.021077	16.25	24.75	-8.5	115	0.261912	0.581845
3-hydroxyoctanoate	No	0.022719	16.3	24.7	-8.4	116	0.269675	0.569159
lidocaine	No	0.022719	24.7	16.3	8.4	116	0.269675	0.569159
proline	No	0.022719	16.3	24.7	-8.4	116	0.269675	0.569159
1-palmitoylplasmenylethanolamine	No	0.024468	24.65	16.35	8.3	117	0.286164	0.543385
N-acetylkynurenine (2)	No	0.02486	16.38	24.63	-8.25	117.5	0.286534	0.542824
citrulline	No	0.026329	16.4	24.6	-8.2	118	0.294923	0.530291
uridine	No	0.026329	16.4	24.6	-8.2	118	0.294923	0.530291
TG20:1n9 (Eicosaenoic acid)	No	0.026852	24.3	16.7	7.6	124	0.296233	0.528367
FA15:0 (Pentadecanoic acid)	No	0.027637	24.53	16.48	8.05	119.5	0.296233	0.528367
LY18:0 (Stearic acid)	No	0.027694	16.45	24.55	-8.1	119	0.296233	0.528367
isobutyrylglycine (C4)	No	0.028308	16.45	24.55	-8.1	119	0.296233	0.528367
isoleucylglycine	No	0.028308	16.45	24.55	-8.1	119	0.296233	0.528367
dimethylarginine (ADMA + SDMA)	No	0.030411	16.5	24.5	-8	120	0.306153	0.514061
phosphate	No	0.030411	16.5	24.5	-8	120	0.306153	0.514061
stearoyl-arachidonoyl-glycerophosphoinositol (1)	No	0.030411	24.5	16.5	8	120	0.306153	0.514061
FA18:4n3 (Stearidonic acid)	No	0.03184	16.78	24.23	-7.45	125.5	0.309378	0.509511
CE18:0 (Stearic acid)	No	0.032641	24.43	16.58	7.85	121.5	0.309378	0.509511
lactate	No	0.032643	16.55	24.45	-7.9	121	0.309378	0.509511
tryptophan	No	0.032643	16.55	24.45	-7.9	121	0.309378	0.509511
deoxycholate	No	0.033234	16.58	24.43	-7.85	121.5	0.309378	0.509511
TG20:2n6 (Eicosadienoic acid)	No	0.033858	17.73	23.28	-5.55	144.5	0.309378	0.509511
CE16:0 (Palmitic acid)	No	0.034137	24.4	16.6	7.8	122	0.309378	0.509511
13-HODE + 9-HODE	No	0.035011	16.6	24.4	-7.8	122	0.309378	0.509511
gamma-glutamylmethionine	No	0.035011	16.6	24.4	-7.8	122	0.309378	0.509511
palmitoyl-oleoyl-glycerophosphocholine (1)	No	0.035011	24.4	16.6	7.8	122	0.309378	0.509511
pregnenolone sulfate	No	0.035011	24.4	16.6	7.8	122	0.309378	0.509511
N-palmitoyl glycine	No	0.037519	16.65	24.35	-7.7	123	0.320481	0.494198
serotonin (5HT)	No	0.037519	24.35	16.65	7.7	123	0.320481	0.494198
CE18:1n9 (Oleic acid)	No	0.037873	24.33	16.68	7.65	123.5	0.320481	0.494198
TG22:6n3 (Docosahexaenoic acid)	No	0.037879	24.23	16.78	7.45	125.5	0.320481	0.494198
1-palmitoyl-GPI* (16:0)	No	0.03948	24.3	16.7	7.6	124	0.330512	0.480813
NAD+	No	0.039979	24.3	16.7	7.6	124	0.331197	0.479914
PE20:3n9 (Mead acid)	No	0.041842	23.8	17.2	6.6	134	0.343057	0.464634
1-stearoylplasmenylethanolamine	No	0.042985	24.25	16.75	7.5	125	0.34531	0.461791
prolylhydroxyproline	No	0.042985	16.75	24.25	-7.5	125	0.34531	0.461791
FA22:4n6 (Adrenic acid)	No	0.043786	23.95	17.05	6.9	131	0.348228	0.458136
2-hydroxydecanoate	No	0.045954	16.8	24.2	-7.4	126	0.361855	0.441465
CE18:2n6 (Linoleic acid)	No	0.046558	16.83	24.18	-7.35	126.5	0.363016	0.440074
docosadioate	No	0.04909	16.85	24.15	-7.3	127	0.379044	0.42131
DG20:5n3 (Eicosapentaenoic acid)	No	0.050974	16.93	24.08	-7.15	128.5	0.38947	0.409526
4-ethylphenyl sulfate	No	0.0524	24.1	16.9	7.2	128	0.38947	0.409526
7-methylurate	No	0.0524	24.1	16.9	7.2	128	0.38947	0.409526
isovalerate (C5)	No	0.0524	16.9	24.1	-7.2	128	0.38947	0.409526
1-arachidoyl-GPC (20:0)	No	0.055888	24.05	16.95	7.1	129	0.404073	0.39354
gamma-glutamylleucine	No	0.055888	16.95	24.05	-7.1	129	0.404073	0.39354
ribitol	No	0.055888	16.95	24.05	-7.1	129	0.404073	0.39354
1-stearoyl-GPI (18:0)	No	0.059564	24	17	7	130	0.422956	0.373705
myristoleoylcarnitine	No	0.059564	17	24	-7	130	0.422956	0.373705
FA18:1n9 (Oleic acid)	No	0.062413	17.05	23.95	-6.9	131	0.438677	0.357855
2-isopropylmalate	No	0.063432	23.95	17.05	6.9	131	0.438677	0.357855
pipecolate	No	0.063432	17.05	23.95	-6.9	131	0.438677	0.357855
CE18:3n3 (a-Linolenic acid)	No	0.065058	17.3	23.7	-6.4	136	0.442184	0.354397
10-undecenoate (11:1n1)	No	0.067501	17.1	23.9	-6.8	132	0.442184	0.354397
1-methylhistidine	No	0.067501	23.9	17.1	6.8	132	0.442184	0.354397
cysteine	No	0.067501	23.9	17.1	6.8	132	0.442184	0.354397
dopamine sulfate (2)	No	0.067501	23.9	17.1	6.8	132	0.442184	0.354397
palmitoyl-palmitoyl-glycerophosphocholine (1)	No	0.067501	23.9	17.1	6.8	132	0.442184	0.354397
FA14:1n5 (Myristoleic acid)	No	0.067832	17.23	23.78	-6.55	134.5	0.442184	0.354397
2-piperidinone	No	0.071777	23.85	17.15	6.7	133	0.464098	0.33339
5-hydroxyindoleacetate	No	0.076266	23.8	17.2	6.6	134	0.489149	0.310559
glycochenodeoxycholate	No	0.080976	23.75	17.25	6.5	135	0.511115	0.291481
hypoxanthine	No	0.080976	17.25	23.75	-6.5	135	0.511115	0.291481
CE22:5n6 (Osbond acid)	No	0.082499	17.9	23.1	-5.2	148	0.516623	0.286826
p-cresol-glucuronide	No	0.085914	23.7	17.3	6.4	136	0.525596	0.279348
taurochenodeoxycholate	No	0.085914	23.7	17.3	6.4	136	0.525596	0.279348
uracil	No	0.085914	23.7	17.3	6.4	136	0.525596	0.279348
taurodeoxycholate	No	0.087057	23.68	17.33	6.35	136.5	0.52852	0.276939
3,7-dimethylurate	No	0.089813	17.35	23.65	-6.3	137	0.532653	0.273556
cholate	No	0.091086	17.35	23.65	-6.3	137	0.532653	0.273556
etiocholanolone glucuronide	No	0.091086	17.35	23.65	-6.3	137	0.532653	0.273556
laurylcarnitine (C12)	No	0.091086	17.35	23.65	-6.3	137	0.532653	0.273556
palmitoyl-arachidonoyl-glycerophosphocholine (2)	No	0.091086	17.35	23.65	-6.3	137	0.532653	0.273556
PE22:0 (Behenic acid)	No	0.092418	17.63	23.38	-5.75	142.5	0.536499	0.270431
TG22:4n6 (Adrenic acid)	No	0.096337	17.6	23.4	-5.8	142	0.544299	0.264162
pyruvate	No	0.0965	17.4	23.6	-6.2	138	0.544299	0.264162
taurine	No	0.0965	23.6	17.4	6.2	138	0.544299	0.264162
tryptophan betaine	No	0.0965	23.6	17.4	6.2	138	0.544299	0.264162
3-(4-hydroxyphenyl)propionate	No	0.097872	17.43	23.58	-6.15	138.5	0.548153	0.261098
indolebutyrate	No	0.102161	23.55	17.45	6.1	139	0.560335	0.251552
N-acetylarginine	No	0.102161	17.45	23.55	-6.1	139	0.560335	0.251552
Total Diacylglycerol	No	0.102161	23.55	17.45	6.1	139	0.560335	0.251552
TG18:3n3 (a-Linolenic acid)	No	0.105235	23.48	17.53	5.95	140.5	0.56923	0.244712
saccharin	No	0.106016	17.5	23.5	-6	140	0.56923	0.244712
gamma-CEHC glucuronide	No	0.106419	17.5	23.5	-6	140	0.56923	0.244712
2-methylbutyroylcarnitine (C5)	No	0.108077	17.5	23.5	-6	140	0.56923	0.244712
cystine	No	0.108077	17.5	23.5	-6	140	0.56923	0.244712
N-6-trimethyllysine	No	0.108077	17.5	23.5	-6	140	0.56923	0.244712
1-oleoylplasmenylethanolamine	No	0.114254	23.45	17.55	5.9	141	0.592546	0.227278
ornithine	No	0.114254	17.55	23.45	-5.9	141	0.592546	0.227278
PE22:5n6 (Osbond acid)	No	0.115675	17.73	23.28	-5.55	144.5	0.592546	0.227278
chenodeoxycholate	No	0.11846	17.6	23.4	-5.8	142	0.592546	0.227278
DG18:0 (Stearic acid)	No	0.118823	23.4	17.6	5.8	142	0.592546	0.227278
LY20:1n9 (Eicosaenoic acid)	No	0.119074	18.05	22.95	-4.9	151	0.592546	0.227278
palmitoyl-linoleoyl-glycerophosphocholine (1)	No	0.1207	23.4	17.6	5.8	142	0.592546	0.227278
quinate	No	0.1207	23.4	17.6	5.8	142	0.592546	0.227278
stearoyl-arachidonoyl-glycerophosphoinositol (2)	No	0.1207	17.6	23.4	-5.8	142	0.592546	0.227278
succinylcarnitine (C4)	No	0.1207	17.6	23.4	-5.8	142	0.592546	0.227278
sulfate	No	0.1207	17.6	23.4	-5.8	142	0.592546	0.227278
N2-methylguanosine	No	0.122382	23.38	17.63	5.75	142.5	0.597118	0.22394
1-stearoyl-GPE (18:0)	No	0.127419	23.35	17.65	5.7	143	0.606772	0.216974
alanine	No	0.127419	17.65	23.35	-5.7	143	0.606772	0.216974
glycocholenate sulfate	No	0.127419	17.65	23.35	-5.7	143	0.606772	0.216974
N-methyl proline	No	0.127419	23.35	17.65	5.7	143	0.606772	0.216974
DG22:2 (Docosadienoic acid)	No	0.128175	23.28	17.73	5.55	144.5	0.606772	0.216974
LY22:1n9 (Erucic acid)	No	0.130413	23.18	17.83	5.35	146.5	0.613714	0.212034
SM20:0 (N-(eicosadecaenoyl)-sphing-4-enine-1-phosphocholine)	No	0.132409	23.3	17.7	5.6	144	0.617938	0.209055
1,5-anhydroglucitol (1,5-AG)	No	0.134419	23.3	17.7	5.6	144	0.617938	0.209055
16a-hydroxy DHEA 3-sulfate	No	0.134419	23.3	17.7	5.6	144	0.617938	0.209055
gamma-glutamylalanine	No	0.134419	17.7	23.3	-5.6	144	0.617938	0.209055
gamma-glutamylhistidine	No	0.139901	17.75	23.25	-5.5	145	0.636712	0.196057
LY24:1n9 (Nervonic acid)	No	0.140324	23.23	17.78	5.45	145.5	0.636712	0.196057
1-eicosenoylglycerophosphocholine (20:1n9)	No	0.141705	23.25	17.75	5.5	145	0.636712	0.196057
3-methyl-2-oxobutyrate	No	0.141705	17.75	23.25	-5.5	145	0.636712	0.196057
PC16:1n7 (Palmitoleic acid)	No	0.143293	22.93	18.08	4.85	151.5	0.640231	0.193663
PE20:3n6 (Di-homo-g-linoleic acid)	No	0.145718	17.8	23.2	-5.4	146	0.644014	0.191105
CE20:3n6 (Di-homo-g-linoleic acid)	No	0.146448	18.25	22.75	-4.5	155	0.644014	0.191105
1-palmitoyl-GPC (16:0)	No	0.149284	23.2	17.8	5.4	146	0.644014	0.191105
isovalerylcarnitine (C5)	No	0.149284	17.8	23.2	-5.4	146	0.644014	0.191105
palmitoyl-oleoyl-glycerophosphoglycerol (2)	No	0.149284	23.2	17.8	5.4	146	0.644014	0.191105
FA22:0 (Behenic acid)	No	0.149284	23.13	17.88	5.25	147.5	0.644014	0.191105
TG20:4n6 (Arachidonic acid)	No	0.149808	23.08	17.93	5.15	148.5	0.644014	0.191105
PC20:4n3 (Eicosatetranoic acid)	No	0.152034	23	18	5	150	0.650069	0.187041
serylleucine	No	0.15716	23.15	17.85	5.3	147	0.668392	0.174969
CE14:0 (Myristic acid)	No	0.161565	23.08	17.93	5.15	148.5	0.683473	0.165279
taurocholate	No	0.164932	23.1	17.9	5.2	148	0.692079	0.159844
stearoyl-arachidonoyl-glycerophosphocholine (1)	No	0.16534	23.1	17.9	5.2	148	0.692079	0.159844
2-oleoylglycerol (18:1)	No	0.167477	17.93	23.08	-5.15	148.5	0.697352	0.156548
creatinine	No	0.173829	17.95	23.05	-5.1	149	0.701534	0.153951
methionine sulfone	No	0.173829	17.95	23.05	-5.1	149	0.701534	0.153951
N-acetylalanine	No	0.173829	17.95	23.05	-5.1	149	0.701534	0.153951
N-acetyl-beta-alanine	No	0.173829	17.95	23.05	-5.1	149	0.701534	0.153951
pyroglutamine	No	0.173829	17.95	23.05	-5.1	149	0.701534	0.153951
threonate	No	0.173829	17.95	23.05	-5.1	149	0.701534	0.153951
LY20:0 (Arachidic acid)	No	0.174656	18.13	22.88	-4.75	152.5	0.701534	0.153951
ursodeoxycholate	No	0.180208	18	23	-5	150	0.715499	0.145391
PE18:3n6 (g-Linolenic acid)	No	0.181695	22.85	18.15	4.7	153	0.715499	0.145391
N-acetylphenylalanine	No	0.182631	18	23	-5	150	0.715499	0.145391
oleoyl-linoleoyl-glycerophosphocholine (1)	No	0.182631	18	23	-5	150	0.715499	0.145391
stearoyl-linoleoyl-glycerophosphocholine (2)	No	0.182631	23	18	5	150	0.715499	0.145391
CE20:1n9 (Eicosaenoic acid)	No	0.183645	19.08	21.93	-2.85	171.5	0.715946	0.14512
galactonate	No	0.189385	18.05	22.95	-4.9	151	0.722748	0.141013
dimethyl sulfone	No	0.189395	18.05	22.95	-4.9	151	0.722748	0.141013
SM24:0 (N-(tetracosadecanoyl)-sphing-4-enine-1-phosphocholine)	No	0.191515	22.93	18.08	4.85	151.5	0.722748	0.141013
4-androsten-3alpha,17alpha-diol monosulfate (3)	No	0.191751	18.05	22.95	-4.9	151	0.722748	0.141013
alpha-tocopherol	No	0.191751	18.05	22.95	-4.9	151	0.722748	0.141013
glycocholate	No	0.191751	22.95	18.05	4.9	151	0.722748	0.141013
thymol sulfate	No	0.191751	22.95	18.05	4.9	151	0.722748	0.141013
cyclo(leu-pro)	No	0.201194	18.1	22.9	-4.8	152	0.738779	0.131485
leucylglutamate	No	0.201194	22.9	18.1	4.8	152	0.738779	0.131485
PE18:0 (Stearic acid)	No	0.203255	22.88	18.13	4.75	152.5	0.738779	0.131485
DG20:1n9 (Eicosaenoic acid)	No	0.20556	18.2	22.8	-4.6	154	0.738779	0.131485
PE24:0 (Lignoceric acid)	No	0.206562	22.83	18.18	4.65	153.5	0.738779	0.131485
DG14:0 (Myristic acid)	No	0.206757	22.85	18.15	4.7	153	0.738779	0.131485
FA24:0 (Lignoceric acid)	No	0.20881	22.75	18.25	4.5	155	0.738779	0.131485
2-hydroxyisobutyrate	No	0.210964	18.15	22.85	-4.7	153	0.738779	0.131485
catechol sulfate	No	0.210964	18.15	22.85	-4.7	153	0.738779	0.131485
gamma-glutamylisoleucine	No	0.210964	18.15	22.85	-4.7	153	0.738779	0.131485
glycoursodeoxycholate	No	0.210964	22.85	18.15	4.7	153	0.738779	0.131485
gulonic acid	No	0.210964	18.15	22.85	-4.7	153	0.738779	0.131485
malonylcarnitine	No	0.210964	22.85	18.15	4.7	153	0.738779	0.131485
N6-acetyllysine	No	0.210964	18.15	22.85	-4.7	153	0.738779	0.131485
N-acetyltryptophan	No	0.210964	18.15	22.85	-4.7	153	0.738779	0.131485
palmitoyl-arachidonoyl-glycerophosphocholine (1)	No	0.210964	22.85	18.15	4.7	153	0.738779	0.131485
mannitol	No	0.212714	22.83	18.18	4.65	153.5	0.738779	0.131485
leucylglycine	No	0.212725	22.83	18.18	4.65	153.5	0.738779	0.131485
PEdm18:1n7 (Plasmalogen vaccenic acid)	No	0.217011	18.25	22.75	-4.5	155	0.741826	0.129698
TG18:0 (Stearic acid)	No	0.217566	22.8	18.2	4.6	154	0.741826	0.129698
PE18:3n3 (a-Linolenic acid)	No	0.220294	18.28	22.73	-4.45	155.5	0.741826	0.129698
3-hydroxy-3-methylglutarate	No	0.221065	18.2	22.8	-4.6	154	0.741826	0.129698
5alpha-pregnan-3beta.20alpha-diol disulfate	No	0.221065	22.8	18.2	4.6	154	0.741826	0.129698
glycerol	No	0.221065	18.2	22.8	-4.6	154	0.741826	0.129698
homocitrulline	No	0.221065	18.2	22.8	-4.6	154	0.741826	0.129698
N4-acetylcytidine	No	0.221065	22.8	18.2	4.6	154	0.741826	0.129698
CE20:4n3 (Eicosatetranoic acid)	No	0.22572	18.65	22.35	-3.7	163	0.751788	0.123905
FA18:1n7 (Vaccenic acid)	No	0.225924	18.25	22.75	-4.5	155	0.751788	0.123905
2-linolenoylglycerophosphocholine(18:3n3)	No	0.228796	22.75	18.25	4.5	155	0.757658	0.120527
5,6-dihydrothymine	No	0.231499	18.25	22.75	-4.5	155	0.757658	0.120527
5-methyluridine (ribothymidine)	No	0.231499	18.25	22.75	-4.5	155	0.757658	0.120527
N6-carbamoylthreonyladenosine	No	0.231499	22.75	18.25	4.5	155	0.757658	0.120527
3-phenylpropionate (hydrocinnamate)	No	0.24227	22.7	18.3	4.4	156	0.764591	0.116571
7-methylxanthine	No	0.24227	18.3	22.7	-4.4	156	0.764591	0.116571
beta-hydroxyisovalerate	No	0.24227	18.3	22.7	-4.4	156	0.764591	0.116571
methyl indole-3-acetate	No	0.24227	22.7	18.3	4.4	156	0.764591	0.116571
N-(2-furoyl)glycine	No	0.24227	18.3	22.7	-4.4	156	0.764591	0.116571
paraxanthine	No	0.24227	22.7	18.3	4.4	156	0.764591	0.116571
prolylglycine	No	0.24227	22.7	18.3	4.4	156	0.764591	0.116571
Total Phosphatidylcholine	No	0.24227	22.7	18.3	4.4	156	0.764591	0.116571
tyrosine	No	0.24227	18.3	22.7	-4.4	156	0.764591	0.116571
16-hydroxypalmitate	No	0.25338	18.35	22.65	-4.3	157	0.788015	0.103466
glutarate (pentanedioate)	No	0.25338	22.65	18.35	4.3	157	0.788015	0.103466
iminodiacetate (IDA)	No	0.25338	22.65	18.35	4.3	157	0.788015	0.103466
TG20:3n9 (Mead acid)	No	0.254423	22.33	18.68	3.65	163.5	0.788015	0.103466
LY22:5n6 (Osbond acid)	No	0.254646	22.5	18.5	4	160	0.788015	0.103466
DG18:1n7 (Vaccenic acid)	No	0.259659	18.4	22.6	-4.2	158	0.800413	0.0966859
1-arachidonoyl-GPI* (20:4)	No	0.264832	22.6	18.4	4.2	158	0.805812	0.0937663
adenosine	No	0.264832	22.6	18.4	4.2	158	0.805812	0.0937663
FA18:3n6 (g-Linolenic acid)	No	0.26657	22.28	18.73	3.55	164.5	0.805812	0.0937663
DG14:1n5 (Myristoleic acid)	No	0.267478	22.53	18.48	4.05	159.5	0.805812	0.0937663
TG18:1n9 (Oleic acid)	No	0.267535	18.43	22.58	-4.15	158.5	0.805812	0.0937663
PC20:5n3 (Eicosapentaenoic acid)	No	0.269072	22.43	18.58	3.85	161.5	0.805812	0.0937663
DG20:2n6 (Eicosadienoic acid)	No	0.270793	18.45	22.55	-4.1	159	0.805812	0.0937663
PE20:0 (Arachidic acid)	No	0.272478	22.48	18.53	3.95	160.5	0.805812	0.0937663
3-hydroxyhippurate	No	0.276627	18.45	22.55	-4.1	159	0.805812	0.0937663
serylphenyalanine	No	0.276627	22.55	18.45	4.1	159	0.805812	0.0937663
tiglyl carnitine (C5)	No	0.276627	18.45	22.55	-4.1	159	0.805812	0.0937663
TG22:1n9 (Erucic acid)	No	0.280177	18.9	22.1	-3.2	168	0.805812	0.0937663
PE15:0 (Pentadecanoic acid)	No	0.282277	18.55	22.45	-3.9	161	0.805812	0.0937663
stearoyl-linoleoyl-glycerophosphoethanolamine (1)	No	0.285612	18.5	22.5	-4	160	0.805812	0.0937663
DG18:3n6 (g-Linolenic acid)	No	0.287622	18.55	22.45	-3.9	161	0.805812	0.0937663
2-methylmalonyl carnitine	No	0.288767	18.5	22.5	-4	160	0.805812	0.0937663
biliverdin	No	0.288767	18.5	22.5	-4	160	0.805812	0.0937663
C-glycosyltryptophan	No	0.288767	18.5	22.5	-4	160	0.805812	0.0937663
cortisone	No	0.288767	22.5	18.5	4	160	0.805812	0.0937663
dodecanedioate (C12)	No	0.288767	18.5	22.5	-4	160	0.805812	0.0937663
glycine	No	0.288767	22.5	18.5	4	160	0.805812	0.0937663
glycodeoxycholate	No	0.288767	22.5	18.5	4	160	0.805812	0.0937663
N-acetylneuraminate	No	0.288767	22.5	18.5	4	160	0.805812	0.0937663
nicotinamide	No	0.288767	22.5	18.5	4	160	0.805812	0.0937663
N-oleoyltaurine	No	0.288767	18.5	22.5	-4	160	0.805812	0.0937663
phenyllactate (PLA)	No	0.288767	18.5	22.5	-4	160	0.805812	0.0937663
pregnanediol-3-glucuronide	No	0.288767	18.5	22.5	-4	160	0.805812	0.0937663
LY22:6n3 (Docosahexaenoic acid)	No	0.292269	18.55	22.45	-3.9	161	0.809451	0.0918094
PE22:2n6 (Docosadienoic acid)	No	0.293082	22.2	18.8	3.4	166	0.809451	0.0918094
PC18:2n6 (Linoleic acid)	No	0.297199	18.55	22.45	-3.9	161	0.809451	0.0918094
SM22:0 (N-(docosadecanoyl)-sphing-4-enine-1-phosphocholine)	No	0.29802	18.55	22.45	-3.9	161	0.809451	0.0918094
LY14:0 (Myristic acid)	No	0.298483	22.43	18.58	3.85	161.5	0.809451	0.0918094
allantoin	No	0.301253	18.55	22.45	-3.9	161	0.809451	0.0918094
arabitol	No	0.301253	18.55	22.45	-3.9	161	0.809451	0.0918094
N-acetyl-aspartyl-glutamate (NAAG)	No	0.301253	22.45	18.55	3.9	161	0.809451	0.0918094
oleoyl-linoleoyl-glycerol	No	0.301253	22.45	18.55	3.9	161	0.809451	0.0918094
stearoyl-arachidonoyl-glycerophosphoethanolamine (1)	No	0.301253	22.45	18.55	3.9	161	0.809451	0.0918094
PE22:5n3 (Docosapentaenoic acid)	No	0.301267	18.58	22.43	-3.85	161.5	0.809451	0.0918094
2,3-dihydroxyisovalerate	No	0.314084	22.4	18.6	3.8	162	0.827123	0.0824299
aspartate	No	0.314084	22.4	18.6	3.8	162	0.827123	0.0824299
cortisol	No	0.314084	22.4	18.6	3.8	162	0.827123	0.0824299
gamma-glutamyllysine	No	0.314084	22.4	18.6	3.8	162	0.827123	0.0824299
phenylacetylglutamine	No	0.314084	22.4	18.6	3.8	162	0.827123	0.0824299
valerate (5:0)	No	0.314084	22.4	18.6	3.8	162	0.827123	0.0824299
2-arachidonoyl-GPC* (20:4)	No	0.327262	22.35	18.65	3.7	163	0.839585	0.0759353
2-arachidonoyl-GPE* (20:4)	No	0.327262	22.35	18.65	3.7	163	0.839585	0.0759353
4-androsten-3beta,17beta-diol monosulfate (1)	No	0.327262	18.65	22.35	-3.7	163	0.839585	0.0759353
4-hydroxyhippurate	No	0.327262	22.35	18.65	3.7	163	0.839585	0.0759353
deoxycarnitine	No	0.327262	22.35	18.65	3.7	163	0.839585	0.0759353
myristoylcarnitine	No	0.327262	18.65	22.35	-3.7	163	0.839585	0.0759353
oleoylcarnitine (C18)	No	0.327262	18.65	22.35	-3.7	163	0.839585	0.0759353
tryptophylleucine	No	0.327262	18.65	22.35	-3.7	163	0.839585	0.0759353
3-methyl catechol sulfate (2)	No	0.328764	18.68	22.33	-3.65	163.5	0.840727	0.075345
1-methyladenosine	No	0.340785	18.7	22.3	-3.6	164	0.860401	0.0652991
1-pentadecanoylglycerophosphocholine (15:0)	No	0.340785	22.3	18.7	3.6	164	0.860401	0.0652991
gentisate	No	0.340785	22.3	18.7	3.6	164	0.860401	0.0652991
urea	No	0.340785	22.3	18.7	3.6	164	0.860401	0.0652991
CE20:5n3 (Eicosapentaenoic acid)	No	0.342279	18.78	22.23	-3.45	165.5	0.861438	0.064776
PC18:1n7 (Vaccenic acid)	No	0.34406	18.85	22.15	-3.3	167	0.863189	0.0638941
adenine	No	0.354652	22.25	18.75	3.5	165	0.878676	0.0561712
fumarate	No	0.354652	22.25	18.75	3.5	165	0.878676	0.0561712
levulinate (4-oxovalerate)	No	0.354652	18.75	22.25	-3.5	165	0.878676	0.0561712
sphingosine 1-phosphate	No	0.354652	22.25	18.75	3.5	165	0.878676	0.0561712
PE20:2n6 (Eicosadienoic acid)	No	0.36142	18.68	22.33	-3.65	163.5	0.892663	0.0493125
FA20:3n9 (Mead acid)	No	0.363266	18.85	22.15	-3.3	167	0.893959	0.0486824
TG20:5n3 (Eicosapentaenoic acid)	No	0.364193	22.03	18.98	3.05	169.5	0.893959	0.0486824
FA20:4n6 (Arachidonic acid)	No	0.368831	22.15	18.85	3.3	167	0.894379	0.0484784
ethylmalonate	No	0.368862	18.8	22.2	-3.4	166	0.894379	0.0484784
gamma-glutamylglutamine	No	0.368862	18.8	22.2	-3.4	166	0.894379	0.0484784
glucuronate	No	0.368862	22.2	18.8	3.4	166	0.894379	0.0484784
PC20:1n9 (Eicosaenoic acid)	No	0.38115	21.9	19.1	2.8	172	0.899914	0.045799
tigloylglycine	No	0.383314	18.85	22.15	-3.3	167	0.899914	0.045799
5-methylthioadenosine (MTA)	No	0.383413	22.15	18.85	3.3	167	0.899914	0.045799
allo-isoleucine	No	0.383413	22.15	18.85	3.3	167	0.899914	0.045799
corticosterone	No	0.383413	22.15	18.85	3.3	167	0.899914	0.045799
hippurate	No	0.383413	18.85	22.15	-3.3	167	0.899914	0.045799
N-acetylthreonine	No	0.383413	22.15	18.85	3.3	167	0.899914	0.045799
orotidine	No	0.383413	18.85	22.15	-3.3	167	0.899914	0.045799
p-cresol sulfate	No	0.383413	22.15	18.85	3.3	167	0.899914	0.045799
vanillylmandelate (VMA)	No	0.383413	18.85	22.15	-3.3	167	0.899914	0.045799
PE16:0 (Palmitic acid)	No	0.386806	22.13	18.88	3.25	167.5	0.899914	0.045799
1-docosapentaenoyl-GPC* (22:5n3)	No	0.398302	22.1	18.9	3.2	168	0.899914	0.045799
1-linoleoyl-GPI* (18:2)	No	0.398302	22.1	18.9	3.2	168	0.899914	0.045799
1-methylimidazoleacetate	No	0.398302	18.9	22.1	-3.2	168	0.899914	0.045799
1-palmitoyl-GPE (16:0)	No	0.398302	22.1	18.9	3.2	168	0.899914	0.045799
3-methoxytyrosine	No	0.398302	18.9	22.1	-3.2	168	0.899914	0.045799
5alpha-pregnan-3beta.20alpha-diol monosulfate (2)	No	0.398302	18.9	22.1	-3.2	168	0.899914	0.045799
beta-alanine	No	0.398302	18.9	22.1	-3.2	168	0.899914	0.045799
caproate (6:0)	No	0.398302	18.9	22.1	-3.2	168	0.899914	0.045799
cysteine s-sulfate	No	0.398302	18.9	22.1	-3.2	168	0.899914	0.045799
glycerophosphoethanolamine	No	0.398302	22.1	18.9	3.2	168	0.899914	0.045799
propionylglycine (C3)	No	0.398302	22.1	18.9	3.2	168	0.899914	0.045799
pseudouridine	No	0.398302	22.1	18.9	3.2	168	0.899914	0.045799
urate	No	0.398302	22.1	18.9	3.2	168	0.899914	0.045799
gamma-tocopherol	No	0.409581	18.95	22.05	-3.1	169	0.913549	0.0392682
indoleacetylglutamine	No	0.413439	18.95	22.05	-3.1	169	0.913549	0.0392682
1-linolenoylglycerophosphocholine (18:3n3)	No	0.413526	22.05	18.95	3.1	169	0.913549	0.0392682
2-hydroxyhippurate (salicylurate)	No	0.413526	22.05	18.95	3.1	169	0.913549	0.0392682
acisoga	No	0.413526	18.95	22.05	-3.1	169	0.913549	0.0392682
creatine	No	0.413526	18.95	22.05	-3.1	169	0.913549	0.0392682
N-acetylmethionine	No	0.413526	18.95	22.05	-3.1	169	0.913549	0.0392682
palmitoyl-palmitoyl-glycerophosphocholine (2)	No	0.413526	22.05	18.95	3.1	169	0.913549	0.0392682
PE18:1n9 (Oleic acid)	No	0.416898	22.03	18.98	3.05	169.5	0.918447	0.0369459
PC18:3n3 (a-Linolenic acid)	No	0.421871	19.15	21.85	-2.7	173	0.922294	0.0351306
LY16:1n7 (Palmitoleic acid)	No	0.422056	21.98	19.03	2.95	170.5	0.922294	0.0351306
FA22:5n3 (Docosapentaenoic acid)	No	0.42438	21.98	19.03	2.95	170.5	0.922294	0.0351306
4-acetylphenyl sulfate	No	0.428994	19	22	-3	170	0.922294	0.0351306
3-hydroxyisobutyrate	No	0.429082	22	19	3	170	0.922294	0.0351306
4-androsten-3beta,17beta-diol disulfate (2)	No	0.429082	22	19	3	170	0.922294	0.0351306
7-methylguanine	No	0.429082	19	22	-3	170	0.922294	0.0351306
gamma-glutamylglutamate	No	0.429082	22	19	3	170	0.922294	0.0351306
o-cresol sulfate	No	0.429082	22	19	3	170	0.922294	0.0351306
PC22:5n3 (Docosapentaenoic acid)	No	0.431982	19.2	21.8	-2.6	174	0.92482	0.0339428
LY18:4n3 (Stearidonic acid)	No	0.432583	21.9	19.1	2.8	172	0.92482	0.0339428
LY22:0 (Behenic acid)	No	0.438101	21.93	19.08	2.85	171.5	0.928525	0.0322064
PC18:0 (Stearic acid)	No	0.439897	19.05	21.95	-2.9	171	0.928525	0.0322064
1-stearoyl-GPC (18:0)	No	0.444964	21.95	19.05	2.9	171	0.928525	0.0322064
alpha-hydroxyisocaproate	No	0.444964	19.05	21.95	-2.9	171	0.928525	0.0322064
hydroxyproline	No	0.444964	19.05	21.95	-2.9	171	0.928525	0.0322064
malate	No	0.444964	21.95	19.05	2.9	171	0.928525	0.0322064
pelargonate (9:0)	No	0.444964	21.95	19.05	2.9	171	0.928525	0.0322064
pregnen-diol disulfate	No	0.444964	21.95	19.05	2.9	171	0.928525	0.0322064
2-oleoyl-GPE* (18:1)	No	0.449082	19.08	21.93	-2.85	171.5	0.928525	0.0322064
TG18:2n6 (Linoleic acid)	No	0.455681	21.9	19.1	2.8	172	0.928525	0.0322064
1-linoleoylglycerol (18:2)	No	0.461169	19.1	21.9	-2.8	172	0.928525	0.0322064
2-docosahexaenoylglycerophosphoethanolamine	No	0.461169	21.9	19.1	2.8	172	0.928525	0.0322064
4-vinylphenol sulfate	No	0.461169	21.9	19.1	2.8	172	0.928525	0.0322064
betaine	No	0.461169	21.9	19.1	2.8	172	0.928525	0.0322064
cholesterol	No	0.461169	19.1	21.9	-2.8	172	0.928525	0.0322064
cis-Cyclo[L-ala-L-Pro]	No	0.461169	19.1	21.9	-2.8	172	0.928525	0.0322064
erythritol	No	0.461169	21.9	19.1	2.8	172	0.928525	0.0322064
hydroquinone sulfate	No	0.461169	19.1	21.9	-2.8	172	0.928525	0.0322064
hyodeoxycholate	No	0.461169	21.9	19.1	2.8	172	0.928525	0.0322064
hypotaurine	No	0.461169	21.9	19.1	2.8	172	0.928525	0.0322064
phenylacetate	No	0.461169	19.1	21.9	-2.8	172	0.928525	0.0322064
ribonate (ribonolactone)	No	0.461169	19.1	21.9	-2.8	172	0.928525	0.0322064
Total Free Fatty Acids	No	0.461169	19.1	21.9	-2.8	172	0.928525	0.0322064
SM18:0 (N-(octadecanoyl)-sphing-4-enine-1-phosphocholine)	No	0.464448	21.88	19.13	2.75	172.5	0.932767	0.0302268
CE15:0 (Pentadecanoic acid)	No	0.475611	19.55	21.45	-1.9	181	0.938043	0.0277773
thyroxine	No	0.477611	21.85	19.15	2.7	173	0.938043	0.0277773
1-eicosapentaenoylglycerophosphocholine (20:5n3)	No	0.477691	21.85	19.15	2.7	173	0.938043	0.0277773
1-heptadecanoyl-GPC (17:0)	No	0.477691	21.85	19.15	2.7	173	0.938043	0.0277773
2-hydroxypalmitate	No	0.477691	19.15	21.85	-2.7	173	0.938043	0.0277773
butyrylcarnitine (C4)	No	0.477691	19.15	21.85	-2.7	173	0.938043	0.0277773
lysine	No	0.477691	19.15	21.85	-2.7	173	0.938043	0.0277773
N-acetylhistidine	No	0.477691	21.85	19.15	2.7	173	0.938043	0.0277773
oleoyl-linoleoyl-glycerophosphocholine (2)	No	0.477691	21.85	19.15	2.7	173	0.938043	0.0277773
LY18:2n6 (Linoleic acid)	No	0.481408	21.83	19.18	2.65	173.5	0.943015	0.0254814
CE14:1n5 (Myristoleic acid)	No	0.483228	21.83	19.18	2.65	173.5	0.943487	0.0252641
CE16:1n7 (Palmitoleic acid)	No	0.484022	19.2	21.8	-2.6	174	0.943487	0.0252641
LY18:1n9 (Oleic acid)	No	0.489992	21.8	19.2	2.6	174	0.94542	0.0243752
FA22:1n9 (Erucic acid)	No	0.491425	21.78	19.23	2.55	174.5	0.94542	0.0243752
FA20:3n6 (Di-homo-g-linoleic acid)	No	0.492774	21.8	19.2	2.6	174	0.94542	0.0243752
TG24:0 (Lignoceric acid)	No	0.49341	19.45	21.55	-2.1	179	0.94542	0.0243752
1-arachidonylglycerol	No	0.494523	21.8	19.2	2.6	174	0.94542	0.0243752
1-oleoyl-GPC (18:1)	No	0.494523	21.8	19.2	2.6	174	0.94542	0.0243752
1-oleoyl-GPI (18:1)	No	0.494523	21.8	19.2	2.6	174	0.94542	0.0243752
N-methylpipecolate	No	0.494523	19.2	21.8	-2.6	174	0.94542	0.0243752
LY18:3n6 (g-Linolenic acid)	No	0.497005	19.43	21.58	-2.15	178.5	0.947885	0.0232443
CE22:6n3 (Docosahexaenoic acid)	No	0.49913	19.28	21.73	-2.45	175.5	0.949661	0.0224314
LYdm18:1n9 (Plasmalogen oleic acid)	No	0.50899	22	19	3	170	0.959638	0.0178926
1-eicosatrienoyl-GPC* (20:3)	No	0.511661	21.75	19.25	2.5	175	0.959638	0.0178926
2-linoleoylglycerol (2-monolinolein)	No	0.511661	21.75	19.25	2.5	175	0.959638	0.0178926
O-sulfo-L-tyrosine	No	0.511661	21.75	19.25	2.5	175	0.959638	0.0178926
tartronate (hydroxymalonate)	No	0.511661	21.75	19.25	2.5	175	0.959638	0.0178926
tetradecanedioate (C14)	No	0.511661	19.25	21.75	-2.5	175	0.959638	0.0178926
PCdm18:0 (Plasmalogen stearic acid)	No	0.512821	21.48	19.53	1.95	180.5	0.959638	0.0178926
PC22:4n6 (Adrenic acid)	No	0.526739	21.48	19.53	1.95	180.5	0.978583	0.00940233
DG20:4n3 (Eicosatetranoic acid)	No	0.527078	19.35	21.65	-2.3	177	0.978583	0.00940233
gamma-CEHC	No	0.529097	21.7	19.3	2.4	176	0.978583	0.00940233
glycerate	No	0.529097	19.3	21.7	-2.4	176	0.978583	0.00940233
isovalerylglycine	No	0.529097	21.7	19.3	2.4	176	0.978583	0.00940233
TG16:1n7 (Palmitoleic acid)	No	0.531467	21.68	19.33	2.35	176.5	0.980686	0.00847002
DG18:2n6 (Linoleic acid)	No	0.533378	19.33	21.68	-2.35	176.5	0.981934	0.0079177
cysteine-glutathione disulfide	No	0.546461	19.35	21.65	-2.3	177	0.988452	0.00504442
2-hydroxy-3-methylvalerate	No	0.546823	19.35	21.65	-2.3	177	0.988452	0.00504442
3-hydroxybutyrate (BHBA)	No	0.546823	19.35	21.65	-2.3	177	0.988452	0.00504442
arginine	No	0.546823	21.65	19.35	2.3	177	0.988452	0.00504442
cinnamoylglycine	No	0.546823	21.65	19.35	2.3	177	0.988452	0.00504442
PC20:4n6 (Arachidonic acid)	No	0.550468	21.63	19.38	2.25	177.5	0.988452	0.00504442
LY20:5n3 (Eicosapentaenoic acid)	No	0.55239	21.6	19.4	2.2	178	0.988452	0.00504442
PC14:0 (Myristic acid)	No	0.55419	21.68	19.33	2.35	176.5	0.988452	0.00504442
DG22:1n9 (Erucic acid)	No	0.557221	19.43	21.58	-2.15	178.5	0.988452	0.00504442
PEdm18:0 (Plasmalogen stearic acid)	No	0.559614	21.6	19.4	2.2	178	0.988452	0.00504442
1-myristoyl-GPC (14:0)	No	0.564832	21.6	19.4	2.2	178	0.988452	0.00504442
2-hydroxystearate	No	0.564832	19.4	21.6	-2.2	178	0.988452	0.00504442
2-palmitoyl-GPC* (16:0)	No	0.564832	21.6	19.4	2.2	178	0.988452	0.00504442
4-androsten-3beta,17beta-diol disulfate (1)	No	0.564832	19.4	21.6	-2.2	178	0.988452	0.00504442
arabonate	No	0.564832	19.4	21.6	-2.2	178	0.988452	0.00504442
beta-hydroxyisovaleroylcarnitine	No	0.564832	19.4	21.6	-2.2	178	0.988452	0.00504442
EDTA	No	0.564832	19.4	21.6	-2.2	178	0.988452	0.00504442
gamma-glutamyltryptophan	No	0.564832	19.4	21.6	-2.2	178	0.988452	0.00504442
indole-3-carboxylic acid	No	0.564832	21.6	19.4	2.2	178	0.988452	0.00504442
inosine	No	0.564832	21.6	19.4	2.2	178	0.988452	0.00504442
taurolithocholate 3-sulfate	No	0.564832	19.4	21.6	-2.2	178	0.988452	0.00504442
Total Phosphatidylethanolamine	No	0.564832	21.6	19.4	2.2	178	0.988452	0.00504442
FA20:5n3 (Eicosapentaenoic acid)	No	0.566265	21.68	19.33	2.35	176.5	0.988452	0.00504442
PE14:0 (Myristic acid)	No	0.566747	21.55	19.45	2.1	179	0.988452	0.00504442
FA22:2n6 (Docosadienoic acid)	No	0.575819	21.55	19.45	2.1	179	0.99092	0.00396141
CE20:3n9 (Mead acid)	No	0.575921	21.7	19.3	2.4	176	0.99092	0.00396141
TG20:0 (Arachidic acid)	No	0.575921	19.3	21.7	-2.4	176	0.99092	0.00396141
SM16:0 (N-(hexadecanoyl)-sphing-4-enine-1-phosphocholine)	No	0.578366	21.55	19.45	2.1	179	0.99092	0.00396141
LY16:0 (Palmitic acid)	No	0.578418	19.45	21.55	-2.1	179	0.99092	0.00396141
LY15:0 (Pentadecanoic acid)	No	0.58239	21.48	19.53	1.95	180.5	0.99092	0.00396141
1-methylnicotinamide	No	0.583114	21.55	19.45	2.1	179	0.99092	0.00396141
5-acetylamino-6-amino-3-methyluracil	No	0.583114	21.55	19.45	2.1	179	0.99092	0.00396141
5-oxoproline	No	0.583114	19.45	21.55	-2.1	179	0.99092	0.00396141
indolepropionate	No	0.583114	19.45	21.55	-2.1	179	0.99092	0.00396141
N-formylmethionine	No	0.583114	19.45	21.55	-2.1	179	0.99092	0.00396141
taurocholenate sulfate	No	0.583114	19.45	21.55	-2.1	179	0.99092	0.00396141
PEdm18:1n9 (Plasmalogen oleic acid)	No	0.595532	19.5	21.5	-2	180	>0.999999	#VALUE!
hexanoylglycine (C6)	No	0.601586	19.5	21.5	-2	180	>0.999999	#VALUE!
2-aminophenol sulfate	No	0.601662	19.5	21.5	-2	180	>0.999999	#VALUE!
hydroxybutyrylcarnitine	No	0.601662	19.5	21.5	-2	180	>0.999999	#VALUE!
methylsuccinate	No	0.601662	19.5	21.5	-2	180	>0.999999	#VALUE!
phenylalanylproline	No	0.601662	21.5	19.5	2	180	>0.999999	#VALUE!
Total Triacylglycerol	No	0.601662	19.5	21.5	-2	180	>0.999999	#VALUE!
DG15:0 (Pentadecanoic acid)	No	0.603784	21.45	19.55	1.9	181	>0.999999	#VALUE!
PC22:5n6 (Osbond acid)	No	0.60499	21.03	19.98	1.05	189.5	>0.999999	#VALUE!
TG18:4n3 (Stearidonic acid)	No	0.60499	21.5	19.5	2	180	>0.999999	#VALUE!
TG20:4n3 (Eicosatetranoic acid)	No	0.60499	19.5	21.5	-2	180	>0.999999	#VALUE!
PE24:1n9 (Nervonic acid)	No	0.612708	19.5	21.5	-2	180	>0.999999	#VALUE!
SM22:1 (N-(docosadecaenoyl)-sphing-4-enine-1-phosphocholine)	No	0.615318	19.55	21.45	-1.9	181	>0.999999	#VALUE!
PC22:6n3 (Docosahexaenoic acid)	No	0.617612	19.58	21.43	-1.85	181.5	>0.999999	#VALUE!
3-methylglutarylcarnitine (2)	No	0.620465	19.55	21.45	-1.9	181	>0.999999	#VALUE!
caffeine	No	0.620465	19.55	21.45	-1.9	181	>0.999999	#VALUE!
leucylleucine	No	0.620465	19.55	21.45	-1.9	181	>0.999999	#VALUE!
phenylacetylcarnitine	No	0.625033	19.58	21.43	-1.85	181.5	>0.999999	#VALUE!
TG24:1n9 (Nervonic acid)	No	0.630631	21.43	19.58	1.85	181.5	>0.999999	#VALUE!
FA22:6n3 (Docosahexaenoic acid)	No	0.631564	21.4	19.6	1.8	182	>0.999999	#VALUE!
CE22:5n3 (Docosapentaenoic acid)	No	0.632906	19.6	21.4	-1.8	182	>0.999999	#VALUE!
5alpha-androstan-3alpha.17beta-diol monosulfate (1)	No	0.639445	21.4	19.6	1.8	182	>0.999999	#VALUE!
1-eicosadienoyl-GPC* (20:2)	No	0.639514	21.4	19.6	1.8	182	>0.999999	#VALUE!
2-linoleoyl-GPE* (18:2)	No	0.639514	21.4	19.6	1.8	182	>0.999999	#VALUE!
hexadecanedioate (C16)	No	0.639514	19.6	21.4	-1.8	182	>0.999999	#VALUE!
kynurenine	No	0.639514	19.6	21.4	-1.8	182	>0.999999	#VALUE!
linoleoylcarnitine	No	0.639514	19.6	21.4	-1.8	182	>0.999999	#VALUE!
methyl-4-hydroxybenzoate sulfate	No	0.639514	21.4	19.6	1.8	182	>0.999999	#VALUE!
N-acetylcarnosine	No	0.639514	19.6	21.4	-1.8	182	>0.999999	#VALUE!
N-acetyltaurine	No	0.639514	21.4	19.6	1.8	182	>0.999999	#VALUE!
palmitoylcarnitine (C16)	No	0.639514	19.6	21.4	-1.8	182	>0.999999	#VALUE!
stearoylcarnitine (C18)	No	0.639514	19.6	21.4	-1.8	182	>0.999999	#VALUE!
CE18:4n3 (Stearidonic acid)	No	0.647758	20.98	20.03	0.95	190.5	>0.999999	#VALUE!
LY22:4n6 (Adrenic acid)	No	0.650138	19.68	21.33	-1.65	183.5	>0.999999	#VALUE!
1-palmitoylglycerol (16:0)	No	0.658798	19.65	21.35	-1.7	183	>0.999999	#VALUE!
3-methyl catechol sulfate (1)	No	0.658798	21.35	19.65	1.7	183	>0.999999	#VALUE!
5,6-dihydrouracil	No	0.658798	19.65	21.35	-1.7	183	>0.999999	#VALUE!
acetylcarnitine (C2)	No	0.658798	21.35	19.65	1.7	183	>0.999999	#VALUE!
aspartylleucine	No	0.658798	21.35	19.65	1.7	183	>0.999999	#VALUE!
dopamine sulfate (1)	No	0.658798	21.35	19.65	1.7	183	>0.999999	#VALUE!
gamma-glutamylvaline	No	0.658798	19.65	21.35	-1.7	183	>0.999999	#VALUE!
N6-succinyladenosine	No	0.658798	19.65	21.35	-1.7	183	>0.999999	#VALUE!
phenylpyruvate	No	0.658798	21.35	19.65	1.7	183	>0.999999	#VALUE!
salicylate	No	0.658798	21.35	19.65	1.7	183	>0.999999	#VALUE!
LY14:1n5 (Myristoleic acid)	No	0.660176	19.68	21.33	-1.65	183.5	>0.999999	#VALUE!
PC20:2n6 (Eicosadienoic acid)	No	0.66142	19.95	21.05	-1.1	189	>0.999999	#VALUE!
LY20:4n3 (Eicosatetranoic acid)	No	0.666298	19.85	21.15	-1.3	187	>0.999999	#VALUE!
TG22:2n6 (Docosadienoic acid)	No	0.669516	19.83	21.18	-1.35	186.5	>0.999999	#VALUE!
CE18:1n7 (Vaccenic acid)	No	0.670503	19.78	21.23	-1.45	185.5	>0.999999	#VALUE!
1-docosahexaenoyl-GPC* (22:6)	No	0.678306	21.3	19.7	1.6	184	>0.999999	#VALUE!
3-methoxycatechol sulfate (1)	No	0.678306	19.7	21.3	-1.6	184	>0.999999	#VALUE!
3-ureidopropionate	No	0.678306	19.7	21.3	-1.6	184	>0.999999	#VALUE!
dimethylglycine	No	0.678306	19.7	21.3	-1.6	184	>0.999999	#VALUE!
gamma-glutamylphenylalanine	No	0.678306	19.7	21.3	-1.6	184	>0.999999	#VALUE!
N-acetylvaline	No	0.678306	19.7	21.3	-1.6	184	>0.999999	#VALUE!
phosphocholine	No	0.678306	19.7	21.3	-1.6	184	>0.999999	#VALUE!
sphingosine	No	0.678306	19.7	21.3	-1.6	184	>0.999999	#VALUE!
threitol	No	0.678306	21.3	19.7	1.6	184	>0.999999	#VALUE!
5alpha-androstan-3beta.17beta-diol monosulfate (1)	No	0.682742	21.28	19.73	1.55	184.5	>0.999999	#VALUE!
TG18:1n7 (Vaccenic acid)	No	0.684242	21.25	19.75	1.5	185	>0.999999	#VALUE!
DG20:4n6 (Arachidonic acid)	No	0.691174	19.75	21.25	-1.5	185	>0.999999	#VALUE!
glycylproline	No	0.697769	19.75	21.25	-1.5	185	>0.999999	#VALUE!
1,3,7-trimethylurate	No	0.698028	19.75	21.25	-1.5	185	>0.999999	#VALUE!
2-aminoheptanoate	No	0.698028	21.25	19.75	1.5	185	>0.999999	#VALUE!
2-ethylhexanoic acid	No	0.698028	21.25	19.75	1.5	185	>0.999999	#VALUE!
N-acetylputrescine	No	0.698028	19.75	21.25	-1.5	185	>0.999999	#VALUE!
pyroglutamylvaline	No	0.698028	19.75	21.25	-1.5	185	>0.999999	#VALUE!
serine	No	0.698028	19.75	21.25	-1.5	185	>0.999999	#VALUE!
trigonelline (N'-methylnicotinate)	No	0.698028	21.25	19.75	1.5	185	>0.999999	#VALUE!
xanthosine	No	0.698028	21.25	19.75	1.5	185	>0.999999	#VALUE!
LY18:1n7 (Vaccenic acid)	No	0.703175	19.8	21.2	-1.4	186	>0.999999	#VALUE!
FA20:2n6 (Eicosadienoic acid)	No	0.707049	19.73	21.28	-1.55	184.5	>0.999999	#VALUE!
DG16:1n7 (Palmitoleic acid)	No	0.712064	21.2	19.8	1.4	186	>0.999999	#VALUE!
xylonate	No	0.712817	19.8	21.2	-1.4	186	>0.999999	#VALUE!
hydantoin-5-propionic acid	No	0.717894	21.2	19.8	1.4	186	>0.999999	#VALUE!
2-hydroxybutyrate (AHB)	No	0.71795	19.8	21.2	-1.4	186	>0.999999	#VALUE!
2-stearoyl-GPC* (18:0)	No	0.71795	21.2	19.8	1.4	186	>0.999999	#VALUE!
alpha-hydroxyisovalerate	No	0.71795	21.2	19.8	1.4	186	>0.999999	#VALUE!
cyclo(pro-pro)	No	0.71795	19.8	21.2	-1.4	186	>0.999999	#VALUE!
glutaroylcarnitine (C5)	No	0.71795	19.8	21.2	-1.4	186	>0.999999	#VALUE!
methionine sulfoxide	No	0.71795	19.8	21.2	-1.4	186	>0.999999	#VALUE!
oxalate (ethanedioate)	No	0.71795	19.8	21.2	-1.4	186	>0.999999	#VALUE!
pantothenate (Vitamin B5)	No	0.71795	21.2	19.8	1.4	186	>0.999999	#VALUE!
SM18:1 (N-(octadecaenoyl)-sphing-4-enine-1-phosphocholine)	No	0.720989	21.18	19.83	1.35	186.5	>0.999999	#VALUE!
PE20:4n6 (Arachidonic acid)	No	0.72272	19.83	21.18	-1.35	186.5	>0.999999	#VALUE!
CE18:3n6 (g-Linolenic acid)	No	0.725628	19.85	21.15	-1.3	187	>0.999999	#VALUE!
LYdm16:0 (Plasmalogen palmitic acid)	No	0.733323	19.88	21.13	-1.25	187.5	>0.999999	#VALUE!
1,7-dimethylurate	No	0.738062	19.85	21.15	-1.3	187	>0.999999	#VALUE!
3-hydroxy-2-ethylpropionate	No	0.738062	21.15	19.85	1.3	187	>0.999999	#VALUE!
5alpha-pregnan-3beta.20beta-diol monosulfate (1)	No	0.738062	19.85	21.15	-1.3	187	>0.999999	#VALUE!
alpha-hydroxyisovaleroyl carnitine	No	0.738062	21.15	19.85	1.3	187	>0.999999	#VALUE!
bilirubin	No	0.738062	21.15	19.85	1.3	187	>0.999999	#VALUE!
imidazole propionate	No	0.738062	19.85	21.15	-1.3	187	>0.999999	#VALUE!
octadecanedioate (C18)	No	0.738062	19.85	21.15	-1.3	187	>0.999999	#VALUE!
phosphoethanolamine (PE)	No	0.738062	21.15	19.85	1.3	187	>0.999999	#VALUE!
piperine	No	0.738062	19.85	21.15	-1.3	187	>0.999999	#VALUE!
Total Sphingomyelin	No	0.738062	21.15	19.85	1.3	187	>0.999999	#VALUE!
valylleucine	No	0.738062	21.15	19.85	1.3	187	>0.999999	#VALUE!
LY18:3n3 (a-Linolenic acid)	No	0.741369	21.13	19.88	1.25	187.5	>0.999999	#VALUE!
5-acetylamino-6-formylamino-3-methyluracil	No	0.743349	21.13	19.88	1.25	187.5	>0.999999	#VALUE!
TG20:3n6 (Di-homo-g-linoleic acid)	No	0.757199	19.63	21.38	-1.75	182.5	>0.999999	#VALUE!
1-linoleoyl-GPC (18:2)	No	0.758351	21.1	19.9	1.2	188	>0.999999	#VALUE!
2-docosahexaenoyl-GPC* (22:6)	No	0.758351	21.1	19.9	1.2	188	>0.999999	#VALUE!
2-stearoylglycerophosphoethanolamine	No	0.758351	21.1	19.9	1.2	188	>0.999999	#VALUE!
3-methylglutarylcarnitine (1)	No	0.758351	19.9	21.1	-1.2	188	>0.999999	#VALUE!
4-androsten-3alpha,17alpha-diol monosulfate (2)	No	0.758351	21.1	19.9	1.2	188	>0.999999	#VALUE!
dehydroisoandrosterone sulfate (DHEA-S)	No	0.758351	21.1	19.9	1.2	188	>0.999999	#VALUE!
quinolinate	No	0.758351	21.1	19.9	1.2	188	>0.999999	#VALUE!
S-methylcysteine	No	0.758351	21.1	19.9	1.2	188	>0.999999	#VALUE!
trans-urocanate	No	0.758351	19.9	21.1	-1.2	188	>0.999999	#VALUE!
DG22:5n3 (Docosapentaenoic acid)	No	0.758704	21.08	19.93	1.15	188.5	>0.999999	#VALUE!
LY22:5n3 (Docosapentaenoic acid)	No	0.759089	21.08	19.93	1.15	188.5	>0.999999	#VALUE!
PE20:1n9 (Eicosaenoic acid)	No	0.761821	21.03	19.98	1.05	189.5	>0.999999	#VALUE!
LY20:4n6 (Arachidonic acid)	No	0.762635	19.93	21.08	-1.15	188.5	>0.999999	#VALUE!
phenylalanylaspartate	No	0.773427	21.05	19.95	1.1	189	>0.999999	#VALUE!
glycolithocholate	No	0.773483	21.05	19.95	1.1	189	>0.999999	#VALUE!
PE20:4n3 (Eicosatetranoic acid)	No	0.775854	19.8	21.2	-1.4	186	>0.999999	#VALUE!
1-oleoylglycerol (18:1)	No	0.778804	19.95	21.05	-1.1	189	>0.999999	#VALUE!
2-aminoadipate	No	0.778804	21.05	19.95	1.1	189	>0.999999	#VALUE!
3-(4-hydroxyphenyl)lactate (HPLA)	No	0.778804	19.95	21.05	-1.1	189	>0.999999	#VALUE!
4-allylphenol sulfate	No	0.778804	19.95	21.05	-1.1	189	>0.999999	#VALUE!
5alpha-androstan-3beta.17beta-diol disulfate	No	0.778804	19.95	21.05	-1.1	189	>0.999999	#VALUE!
glycolithocholate sulfate	No	0.778804	19.95	21.05	-1.1	189	>0.999999	#VALUE!
oleamide	No	0.778804	19.95	21.05	-1.1	189	>0.999999	#VALUE!
succinate	No	0.778804	19.95	21.05	-1.1	189	>0.999999	#VALUE!
DG18:3n3 (a-Linolenic acid)	No	0.780927	21.03	19.98	1.05	189.5	>0.999999	#VALUE!
PC15:0 (Pentadecanoic acid)	No	0.782848	20	21	-1	190	>0.999999	#VALUE!
DG22:5n6 (Osbond acid)	No	0.78367	21	20	1	190	>0.999999	#VALUE!
LY22:2n6 (Docosadienoic acid)	No	0.78896	19.88	21.13	-1.25	187.5	>0.999999	#VALUE!
PE22:4n6 (Adrenic acid)	No	0.791906	21	20	1	190	>0.999999	#VALUE!
LYdm18:0 (Plasmalogen stearic acid)	No	0.793249	21.33	19.68	1.65	183.5	>0.999999	#VALUE!
TG15:0 (Pentadecanoic acid)	No	0.793249	19.68	21.33	-1.65	183.5	>0.999999	#VALUE!
andro steroid monosulfate (1)	No	0.794086	21	20	1	190	>0.999999	#VALUE!
3-[3-(sulfooxy)phenyl]propanoic acid	No	0.794232	20	21	-1	190	>0.999999	#VALUE!
DG20:3n6 (Di-homo-g-linoleic acid)	No	0.79595	21	20	1	190	>0.999999	#VALUE!
glycylleucine	No	0.799372	21	20	1	190	>0.999999	#VALUE!
1-methylurate	No	0.799407	21	20	1	190	>0.999999	#VALUE!
bilirubin (E,E)	No	0.799407	21	20	1	190	>0.999999	#VALUE!
cyclo(gly-pro)	No	0.799407	21	20	1	190	>0.999999	#VALUE!
cyclo(L-phe-L-pro)	No	0.799407	21	20	1	190	>0.999999	#VALUE!
imidazole lactate	No	0.799407	20	21	-1	190	>0.999999	#VALUE!
phenylcarnitine	No	0.799407	20	21	-1	190	>0.999999	#VALUE!
Total Cholesteryl Ester	No	0.799407	20	21	-1	190	>0.999999	#VALUE!
LY20:3n6 (Di-homo-g-linoleic acid)	No	0.802353	20.03	20.98	-0.95	190.5	>0.999999	#VALUE!
TG14:1n5 (Myristoleic acid)	No	0.803603	20.95	20.05	0.9	191	>0.999999	#VALUE!
SM24:1 (N-(tetracosadecaenoyl)-sphing-4-enine-1-phosphocholine)	No	0.804391	20.03	20.98	-0.95	190.5	>0.999999	#VALUE!
DG22:6n3 (Docosahexaenoic acid)	No	0.814062	20.95	20.05	0.9	191	>0.999999	#VALUE!
FA14:0 (Myristic acid)	No	0.814326	20.95	20.05	0.9	191	>0.999999	#VALUE!
LY20:2n6 (Eicosadienoic acid)	No	0.815712	20	21	-1	190	>0.999999	#VALUE!
1-arachidonoyl-GPC* (20:4)	No	0.820148	20.95	20.05	0.9	191	>0.999999	#VALUE!
1-eicosatrienoylglycerophosphoethanolamine	No	0.820148	20.05	20.95	-0.9	191	>0.999999	#VALUE!
adenosine 3',5'-cyclic monophosphate (cAMP)	No	0.820148	20.95	20.05	0.9	191	>0.999999	#VALUE!
androsterone sulfate	No	0.820148	20.05	20.95	-0.9	191	>0.999999	#VALUE!
homoarginine	No	0.820148	20.95	20.05	0.9	191	>0.999999	#VALUE!
kynurenate	No	0.820148	20.95	20.05	0.9	191	>0.999999	#VALUE!
N6-methyladenosine	No	0.820148	20.05	20.95	-0.9	191	>0.999999	#VALUE!
propionylcarnitine (C3)	No	0.820148	20.05	20.95	-0.9	191	>0.999999	#VALUE!
spermidine	No	0.820148	20.95	20.05	0.9	191	>0.999999	#VALUE!
theophylline	No	0.820148	20.95	20.05	0.9	191	>0.999999	#VALUE!
DG20:3n9 (Mead acid)	No	0.824804	20.08	20.93	-0.85	191.5	>0.999999	#VALUE!
PC20:3n6 (Di-homo-g-linoleic acid)	No	0.82497	20.08	20.93	-0.85	191.5	>0.999999	#VALUE!
5alpha-pregnan-3(alpha or beta).20beta-diol disulfate	No	0.825086	20.08	20.93	-0.85	191.5	>0.999999	#VALUE!
DG22:0 (Behenic acid)	No	0.83459	20.9	20.1	0.8	192	>0.999999	#VALUE!
2-aminooctanoate	No	0.841013	20.1	20.9	-0.8	192	>0.999999	#VALUE!
2-eicosatrienoyl-GPC* (20:3)	No	0.841013	20.9	20.1	0.8	192	>0.999999	#VALUE!
2-hydroxyglutarate	No	0.841013	20.1	20.9	-0.8	192	>0.999999	#VALUE!
2-hydroxyoctanoate	No	0.841013	20.9	20.1	0.8	192	>0.999999	#VALUE!
3b-hydroxy-5-cholenoic acid	No	0.841013	20.1	20.9	-0.8	192	>0.999999	#VALUE!
3-carboxy-4-methyl-5-propyl-2-furanpropanoate (CMPF)	No	0.841013	20.9	20.1	0.8	192	>0.999999	#VALUE!
3-hydroxypyridine sulfate	No	0.841013	20.1	20.9	-0.8	192	>0.999999	#VALUE!
4-methylcatechol sulfate	No	0.841013	20.9	20.1	0.8	192	>0.999999	#VALUE!
gamma-glutamyltyrosine	No	0.841013	20.9	20.1	0.8	192	>0.999999	#VALUE!
indolelactate	No	0.841013	20.9	20.1	0.8	192	>0.999999	#VALUE!
N-acetylcitrulline	No	0.841013	20.9	20.1	0.8	192	>0.999999	#VALUE!
N-acetylglycine	No	0.841013	20.9	20.1	0.8	192	>0.999999	#VALUE!
N-acetylserine	No	0.841013	20.9	20.1	0.8	192	>0.999999	#VALUE!
DG22:4n6 (Adrenic acid)	No	0.854375	20.18	20.83	-0.65	193.5	>0.999999	#VALUE!
DG16:0 (Palmitic acid)	No	0.856746	20.85	20.15	0.7	193	>0.999999	#VALUE!
4-guanidinobutanoate	No	0.861639	20.85	20.15	0.7	193	>0.999999	#VALUE!
3-methylxanthine	No	0.861987	20.85	20.15	0.7	193	>0.999999	#VALUE!
4-acetamidobutanoate	No	0.861987	20.85	20.15	0.7	193	>0.999999	#VALUE!
alpha-ketoglutarate	No	0.861987	20.85	20.15	0.7	193	>0.999999	#VALUE!
citrate	No	0.861987	20.15	20.85	-0.7	193	>0.999999	#VALUE!
gamma-glutamylthreonine	No	0.861987	20.15	20.85	-0.7	193	>0.999999	#VALUE!
theobromine	No	0.861987	20.85	20.15	0.7	193	>0.999999	#VALUE!
PE18:2n6 (Linoleic acid)	No	0.867044	20.83	20.18	0.65	193.5	>0.999999	#VALUE!
fucose	No	0.867177	20.18	20.83	-0.65	193.5	>0.999999	#VALUE!
SM20:1 (N-(eicosadecanoyl)-sphing-4-enine-1-phosphocholine)	No	0.877484	20.2	20.8	-0.6	194	>0.999999	#VALUE!
21-hydroxypregnenolone disulfate	No	0.883057	20.8	20.2	0.6	194	>0.999999	#VALUE!
2-linoleoyl-GPC* (18:2)	No	0.883057	20.2	20.8	-0.6	194	>0.999999	#VALUE!
2-oleoyl-GPC* (18:1)	No	0.883057	20.2	20.8	-0.6	194	>0.999999	#VALUE!
5-hydroxyhexanoate	No	0.883057	20.2	20.8	-0.6	194	>0.999999	#VALUE!
TG18:3n6 (g-Linolenic acid)	No	0.886937	20.9	20.1	0.8	192	>0.999999	#VALUE!
TG14:0 (Myristic acid)	No	0.887778	20.78	20.23	0.55	194.5	>0.999999	#VALUE!
ergothioneine	No	0.888503	20.78	20.23	0.55	194.5	>0.999999	#VALUE!
DG20:0 (Arachidic acid)	No	0.896839	20.75	20.25	0.5	195	>0.999999	#VALUE!
FA20:1n9 (Eicosaenoic acid)	No	0.902059	20.73	20.28	0.45	195.5	>0.999999	#VALUE!
1-linoleoyl-GPE (18:2)	No	0.904208	20.75	20.25	0.5	195	>0.999999	#VALUE!
1-myristoylglycerol (14:0)	No	0.904208	20.25	20.75	-0.5	195	>0.999999	#VALUE!
2-myristoyl-GPC* (14:0)	No	0.904208	20.75	20.25	0.5	195	>0.999999	#VALUE!
2-palmitoleoyl-GPC* (16:1)	No	0.904208	20.75	20.25	0.5	195	>0.999999	#VALUE!
alpha-ketobutyrate	No	0.904208	20.75	20.25	0.5	195	>0.999999	#VALUE!
cys-gly, oxidized	No	0.904208	20.25	20.75	-0.5	195	>0.999999	#VALUE!
histidine	No	0.904208	20.25	20.75	-0.5	195	>0.999999	#VALUE!
N-delta-acetylornithine	No	0.904208	20.75	20.25	0.5	195	>0.999999	#VALUE!
phenol sulfate	No	0.904208	20.75	20.25	0.5	195	>0.999999	#VALUE!
S-adenosylhomocysteine (SAH)	No	0.904208	20.75	20.25	0.5	195	>0.999999	#VALUE!
LY24:0 (Lignoceric acid)	No	0.907978	20.73	20.28	0.45	195.5	>0.999999	#VALUE!
5alpha-androstan-3beta.17alpha-diol disulfate	No	0.909663	20.28	20.73	-0.45	195.5	>0.999999	#VALUE!
TG22:5n6 (Osbond acid)	No	0.910561	20.35	20.65	-0.3	197	>0.999999	#VALUE!
pyroglutamylglutamine	No	0.919931	20.7	20.3	0.4	196	>0.999999	#VALUE!
DG24:0 (Lignoceric acid)	No	0.923671	20.7	20.3	0.4	196	>0.999999	#VALUE!
4-hydroxycoumarin	No	0.925412	20.7	20.3	0.4	196	>0.999999	#VALUE!
2-pyrrolidinone	No	0.925426	20.7	20.3	0.4	196	>0.999999	#VALUE!
3-indoxyl sulfate	No	0.925426	20.3	20.7	-0.4	196	>0.999999	#VALUE!
6-oxopiperidine-2-carboxylic acid	No	0.925426	20.7	20.3	0.4	196	>0.999999	#VALUE!
AMP	No	0.925426	20.7	20.3	0.4	196	>0.999999	#VALUE!
erythronate	No	0.925426	20.3	20.7	-0.4	196	>0.999999	#VALUE!
glutamate	No	0.925426	20.3	20.7	-0.4	196	>0.999999	#VALUE!
isobutyrylcarnitine (C4)	No	0.925426	20.3	20.7	-0.4	196	>0.999999	#VALUE!
N1-Methyl-2-pyridone-5-carboxamide	No	0.925426	20.7	20.3	0.4	196	>0.999999	#VALUE!
stearoyl-arachidonoyl-glycerophosphocholine (2)	No	0.925426	20.3	20.7	-0.4	196	>0.999999	#VALUE!
FA24:1n9 (Nervonic acid)	No	0.931649	20.65	20.35	0.3	197	>0.999999	#VALUE!
SM14:0 (N-(tetradecanoyl)-sphing-4-enine-1-phosphocholine)	No	0.93992	20.65	20.35	0.3	197	>0.999999	#VALUE!
PC18:1n9 (Oleic acid)	No	0.941111	20.35	20.65	-0.3	197	>0.999999	#VALUE!
1-docosahexaenoylglycerophosphoethanolamine	No	0.946695	20.35	20.65	-0.3	197	>0.999999	#VALUE!
3-methylhistidine	No	0.946695	20.65	20.35	0.3	197	>0.999999	#VALUE!
4-hydroxychlorothalonil	No	0.946695	20.65	20.35	0.3	197	>0.999999	#VALUE!
guanidinoacetate	No	0.946695	20.35	20.65	-0.3	197	>0.999999	#VALUE!
N-acetylaspartate (NAA)	No	0.946695	20.35	20.65	-0.3	197	>0.999999	#VALUE!
Total Lysophosphatidylcholine	No	0.946695	20.65	20.35	0.3	197	>0.999999	#VALUE!
xanthurenate	No	0.946695	20.65	20.35	0.3	197	>0.999999	#VALUE!
PEdm16:0 (Plasmalogen palmitic acid)	No	0.95188	20.38	20.63	-0.25	197.5	>0.999999	#VALUE!
PE18:1n7 (Vaccenic acid)	No	0.952203	20.63	20.38	0.25	197.5	>0.999999	#VALUE!
1-arachidonoyl-GPE* (20:4)	No	0.968002	20.4	20.6	-0.2	198	>0.999999	#VALUE!
1-methylxanthine	No	0.968002	20.4	20.6	-0.2	198	>0.999999	#VALUE!
1-oleoyl-GPE (18:1)	No	0.968002	20.4	20.6	-0.2	198	>0.999999	#VALUE!
2'-deoxyuridine	No	0.968002	20.6	20.4	0.2	198	>0.999999	#VALUE!
2-palmitoyl-GPE* (16:0)	No	0.968002	20.4	20.6	-0.2	198	>0.999999	#VALUE!
3-(3-hydroxyphenyl)propionate	No	0.968002	20.4	20.6	-0.2	198	>0.999999	#VALUE!
3-hydroxysebacate	No	0.968002	20.4	20.6	-0.2	198	>0.999999	#VALUE!
4-androsten-3beta,17beta-diol monosulfate (2)	No	0.968002	20.4	20.6	-0.2	198	>0.999999	#VALUE!
7-HOCA	No	0.968002	20.6	20.4	0.2	198	>0.999999	#VALUE!
alpha-hydroxycaproate	No	0.968002	20.6	20.4	0.2	198	>0.999999	#VALUE!
choline	No	0.968002	20.4	20.6	-0.2	198	>0.999999	#VALUE!
N-acetylglutamate	No	0.968002	20.4	20.6	-0.2	198	>0.999999	#VALUE!
O-methylcatechol sulfate	No	0.968002	20.6	20.4	0.2	198	>0.999999	#VALUE!
orotate	No	0.968002	20.6	20.4	0.2	198	>0.999999	#VALUE!
palmitoyl-linoleoyl-glycerophosphocholine (2)	No	0.968002	20.4	20.6	-0.2	198	>0.999999	#VALUE!
phenylalanyltryptophan	No	0.968002	20.6	20.4	0.2	198	>0.999999	#VALUE!
PE18:4n3 (Stearidonic acid)	No	0.982173	20.48	20.53	-0.05	199.5	>0.999999	#VALUE!
cyclo(L-phe-D-pro)	No	0.983967	20.45	20.55	-0.1	199	>0.999999	#VALUE!
DG18:1n9 (Oleic acid)	No	0.983994	20.45	20.55	-0.1	199	>0.999999	#VALUE!
1,3-dimethylurate	No	0.989332	20.45	20.55	-0.1	199	>0.999999	#VALUE!
1-eicosapentaenoylglycerophosphoethanolamine	No	0.989332	20.45	20.55	-0.1	199	>0.999999	#VALUE!
1-methylguanosine	No	0.989332	20.45	20.55	-0.1	199	>0.999999	#VALUE!
3-methylglutaconate	No	0.989332	20.55	20.45	0.1	199	>0.999999	#VALUE!
epiandrosterone sulfate	No	0.989332	20.55	20.45	0.1	199	>0.999999	#VALUE!
pyridoxate	No	0.989332	20.55	20.45	0.1	199	>0.999999	#VALUE!
stachydrine	No	0.989332	20.45	20.55	-0.1	199	>0.999999	#VALUE!
DG18:4n3 (Stearidonic acid)	No	0.994381	20.53	20.48	0.05	199.5	>0.999999	#VALUE!
TG16:0 (Palmitic acid)	No	0.994658	20.48	20.53	-0.05	199.5	>0.999999	#VALUE!
CE20:0 (Arachidic acid)	No	0.99699	20.2	20.8	-0.6	194	>0.999999	#VALUE!
PE16:1n7 (Palmitoleic acid)	No	0.997344	20.7	20.3	0.4	196	>0.999999	#VALUE!
1-palmitoleoyl-GPC* (16:1)	No	>0.999999	20.5	20.5	0	200	>0.999999	#VALUE!
carnitine	No	>0.999999	20.5	20.5	0	200	>0.999999	#VALUE!
glycerophosphorylcholine (GPC)	No	>0.999999	20.5	20.5	0	200	>0.999999	#VALUE!
glycolate (hydroxyacetate)	No	>0.999999	20.5	20.5	0	200	>0.999999	#VALUE!
indoleacetate	No	>0.999999	20.5	20.5	0	200	>0.999999	#VALUE!
N2,N2-dimethylguanosine	No	>0.999999	20.5	20.5	0	200	>0.999999	#VALUE!
N2,N5-diacetylornithine	No	>0.999999	20.5	20.5	0	200	>0.999999	#VALUE!
phenylalanylphenylalanine	No	>0.999999	20.5	20.5	0	200	>0.999999	#VALUE!
pregn steroid monosulfate	No	>0.999999	20.5	20.5	0	200	>0.999999	#VALUE!
CE20:2n6 (Eicosadienoic acid)	No	>0.999999	20.48	20.53	-0.05	199.5	>0.999999	#VALUE!
CE22:0 (Behenic acid)	No	>0.999999	20.5	20.5	0	200	>0.999999	#VALUE!
CE22:1n9 (Erucic acid)	No	>0.999999	21	20	1	190	>0.999999	#VALUE!
PC14:1n5 (Myristoleic acid)	No	>0.999999	20	21	-1	190	>0.999999	#VALUE!
PC18:3n6 (g-Linolenic acid)	No	>0.999999	20.98	20.03	0.95	190.5	>0.999999	#VALUE!
PC20:0 (Arachidic acid)	No	>0.999999	20.53	20.48	0.05	199.5	>0.999999	#VALUE!
PC20:3n9 (Mead acid)	No	>0.999999	20.5	20.5	0	200	>0.999999	#VALUE!
PC22:0 (Behenic acid)	No	>0.999999	20.5	20.5	0	200	>0.999999	#VALUE!
PC22:1n9 (Erucic acid)	No	>0.999999	20.5	20.5	0	200	>0.999999	#VALUE!
PC22:2n6 (Docosadienoic acid)	No	>0.999999	20.5	20.5	0	200	>0.999999	#VALUE!
PC24:1n9 (Nervonic acid)	No	>0.999999	21	20	1	190	>0.999999	#VALUE!
PCdm16:0 (Plasmalogen palmitic acid)	No	>0.999999	20.53	20.48	0.05	199.5	>0.999999	#VALUE!
PCdm18:1n7 (Plasmalogen vaccenic acid)	No	>0.999999	20.5	20.5	0	200	>0.999999	#VALUE!
PCdm18:1n9 (Plasmalogen oleic acid)	No	>0.999999	21	20	1	190	>0.999999	#VALUE!

## Sheet: Adipose Metab+Lipid Delta q val
Metabolite	Discovery?	P-value	Mean rank of Control	Mean rank of Diabetic	Mean rank diff.	Mann-Whitney U	q value
CE18:2n6 (Linoleic acid)	No	0.001134	14.08	25.63	-11.55	77.5	0.699941
oleic ethanolamide	No	0.011715	15.32	24.45	-9.134	101	>0.999999
CE18:3n6 (g-Linolenic acid)	No	0.013221	15.5	24.28	-8.775	104.5	>0.999999
CE20:5n3 (Eicosapentaenoic acid)	No	0.013298	15.82	23.98	-8.159	110.5	>0.999999
PC18:3n6 (g-Linolenic acid)	No	0.020261	15.92	23.88	-7.954	112.5	>0.999999
2-myristoylglycerol (14:0)	No	0.020796	24.32	15.9	8.416	108	>0.999999
LY18:1n7 (Vaccenic acid)	No	0.021429	15.74	24.05	-8.313	109	>0.999999
CMP	No	0.02622	15.84	23.95	-8.108	111	>0.999999
PE20:4n3 (Eicosatetranoic acid)	No	0.02661	15.95	23.85	-7.903	113	>0.999999
dihydroxyacetone phosphate (DHAP)	No	0.030461	15.95	23.85	-7.903	113	>0.999999
PCdm18:0 (Plasmalogen stearic acid)	No	0.032267	23.84	16.35	7.492	117	>0.999999
glutamate, gamma-methyl ester	No	0.03789	16.11	23.7	-7.595	116	>0.999999
hexanoylcarnitine (C6)	No	0.043632	16.21	23.6	-7.389	118	>0.999999
mannose	No	0.043632	16.21	23.6	-7.389	118	>0.999999
PC22:5n3 (Docosapentaenoic acid)	No	0.044608	16.26	23.55	-7.287	119	>0.999999
17-methylstearate	No	0.046761	16.26	23.55	-7.287	119	>0.999999
CE20:2n6 (Eicosadienoic acid)	No	0.050406	16.58	23.25	-6.671	125	>0.999999
CDP-ethanolamine	No	0.053572	16.37	23.45	-7.082	121	>0.999999
caprate (10:0)	No	0.057268	16.42	23.4	-6.979	122	>0.999999
LYdm16:0 (Plasmalogen palmitic acid)	No	0.059473	23.5	16.68	6.825	123.5	>0.999999
glycylserine	No	0.061169	23.53	16.65	6.876	123	>0.999999
inositol 1-phosphate (I1P)	No	0.072871	16.63	23.2	-6.568	126	>0.999999
2-palmitoylglycerol (16:0)	No	0.074172	23.37	16.8	6.568	126	>0.999999
palmitoyl ethanolamide	No	0.074172	16.63	23.2	-6.568	126	>0.999999
phosphocholine	No	0.074172	16.63	23.2	-6.568	126	>0.999999
FA18:1n9 (Oleic acid)	No	0.077568	16.68	23.15	-6.466	127	>0.999999
nicotinamide	No	0.078966	16.68	23.15	-6.466	127	>0.999999
nicotinate	No	0.078966	16.68	23.15	-6.466	127	>0.999999
phosphoethanolamine (PE)	No	0.078966	16.68	23.15	-6.466	127	>0.999999
FA14:1n5 (Myristoleic acid)	No	0.082066	16.76	23.08	-6.312	128.5	>0.999999
SM24:0 (N-(tetracosadecanoyl)-sphing-4-enine-1-phosphocholine)	No	0.082539	16.74	23.1	-6.363	128	>0.999999
glucose	No	0.084003	16.74	23.1	-6.363	128	>0.999999
guanosine	No	0.084003	16.74	23.1	-6.363	128	>0.999999
histidylleucine	No	0.084003	16.74	23.1	-6.363	128	>0.999999
PC20:0 (Arachidic acid)	No	0.090325	16.84	23	-6.158	130	>0.999999
1-eicosapentaenoylglycerophosphoethanolamine	No	0.094835	16.84	23	-6.158	130	>0.999999
C-glycosyltryptophan	No	0.094835	16.84	23	-6.158	130	>0.999999
CE22:5n6 (Osbond acid)	No	0.10069	17.05	22.8	-5.747	134	>0.999999
1-oleoylglycerol (18:1)	No	0.106728	16.95	22.9	-5.953	132	>0.999999
LY22:6n3 (Docosahexaenoic acid)	No	0.108722	23	17.15	5.85	133	>0.999999
CE18:3n3 (a-Linolenic acid)	No	0.110398	17	22.85	-5.85	133	>0.999999
5-dodecenoate (12:1n7)	No	0.119744	17.05	22.8	-5.747	134	>0.999999
PC22:6n3 (Docosahexaenoic acid)	No	0.12316	17.11	22.75	-5.645	135	>0.999999
PC16:0 (Palmitic acid)	No	0.124547	17.11	22.75	-5.645	135	>0.999999
TG18:1n9 (Oleic acid)	No	0.124694	17.11	22.75	-5.645	135	>0.999999
DG24:1n9 (Nervonic acid)	No	0.125465	17.32	22.55	-5.234	139	>0.999999
Total Diacylglycerol	No	0.12669	17.11	22.75	-5.645	135	>0.999999
1-oleoylplasmenylethanolamine	No	0.13204	17.16	22.7	-5.542	136	>0.999999
N-acetylglycine	No	0.133938	17.16	22.7	-5.542	136	>0.999999
LY20:4n6 (Arachidonic acid)	No	0.13813	17.21	22.65	-5.439	137	>0.999999
PS22:0 (Behenic acid)	No	0.138939	17.21	22.65	-5.439	137	>0.999999
SM24:1 (N-(tetracosadecaenoyl)-sphing-4-enine-1-phosphocholine)	No	0.139444	17.21	22.65	-5.439	137	>0.999999
methylpalmitate (15 or 2)	No	0.141495	17.21	22.65	-5.439	137	>0.999999
PE22:6n3 (Docosahexaenoic acid)	No	0.141759	17.24	22.63	-5.388	137.5	>0.999999
PE14:0 (Myristic acid)	No	0.149888	17.29	22.58	-5.286	138.5	>0.999999
metformin	No	0.155302	22.5	17.63	4.875	142.5	>0.999999
PE22:5n3 (Docosapentaenoic acid)	No	0.157237	17.34	22.53	-5.183	139.5	>0.999999
maltotetraose	No	0.157561	17.32	22.55	-5.234	139	>0.999999
ophthalmate	No	0.157561	17.32	22.55	-5.234	139	>0.999999
xanthosine	No	0.157561	17.32	22.55	-5.234	139	>0.999999
N-acetylputrescine	No	0.166083	22.63	17.5	5.132	140	>0.999999
adenosine	No	0.174937	17.42	22.45	-5.029	141	>0.999999
glutamate	No	0.174937	17.42	22.45	-5.029	141	>0.999999
stearoyl-arachidonoyl-glycerophosphocholine (1)	No	0.174937	17.42	22.45	-5.029	141	>0.999999
CE20:1n9 (Eicosaenoic acid)	No	0.18297	22.5	17.63	4.875	142.5	>0.999999
pyruvate	No	0.184043	17.47	22.4	-4.926	142	>0.999999
phosphate	No	0.184131	17.47	22.4	-4.926	142	>0.999999
LY22:5n3 (Docosapentaenoic acid)	No	0.185902	22.45	17.68	4.772	143.5	>0.999999
4-guanidinobutanoate	No	0.193579	17.53	22.35	-4.824	143	>0.999999
1-oleoyl-GPC (18:1)	No	0.193669	17.53	22.35	-4.824	143	>0.999999
1-palmitoyl-GPC (16:0)	No	0.193669	17.53	22.35	-4.824	143	>0.999999
taurine	No	0.193669	17.53	22.35	-4.824	143	>0.999999
threonate	No	0.193669	17.53	22.35	-4.824	143	>0.999999
FA22:1n9 (Erucic acid)	No	0.193962	22.32	17.8	4.516	146	>0.999999
FA18:1n7 (Vaccenic acid)	No	0.202563	17.61	22.28	-4.67	144.5	>0.999999
alpha-tocopherol	No	0.203556	22.42	17.7	4.721	144	>0.999999
stearoyl-oleoyl-glycerophosphoserine (1)	No	0.203556	17.58	22.3	-4.721	144	>0.999999
N-acetylglutamine	No	0.213705	17.63	22.25	-4.618	145	>0.999999
DG14:1n5 (Myristoleic acid)	No	0.213724	17.74	22.15	-4.413	147	>0.999999
quinate	No	0.213797	22.37	17.75	4.618	145	>0.999999
valylglycine	No	0.216188	22.34	17.78	4.567	145.5	>0.999999
threonylglutamate	No	0.224302	22.32	17.8	4.516	146	>0.999999
aspartylglycine	No	0.224395	22.32	17.8	4.516	146	>0.999999
heme	No	0.224395	17.68	22.2	-4.516	146	>0.999999
leucylglycine	No	0.224395	17.68	22.2	-4.516	146	>0.999999
stearoyl-linoleoyl-glycerophosphocholine (1)	No	0.224395	17.68	22.2	-4.516	146	>0.999999
histidylphenylalanine	No	0.234884	17.74	22.15	-4.413	147	>0.999999
1-stearoyl-GPE (18:0)	No	0.235354	17.74	22.15	-4.413	147	>0.999999
CE20:0 (Arachidic acid)	No	0.242358	17.79	22.1	-4.311	148	>0.999999
stearoyl-linoleoyl-glycerophosphoethanolamine (1)	No	0.246677	22.21	17.9	4.311	148	>0.999999
PE22:5n6 (Osbond acid)	No	0.248458	17.92	21.98	-4.054	150.5	>0.999999
PE18:1n9 (Oleic acid)	No	0.249504	17.82	22.08	-4.259	148.5	>0.999999
hydroxybutyrylcarnitine	No	0.258367	17.84	22.05	-4.208	149	>0.999999
phenylalanylaspartate	No	0.258367	17.84	22.05	-4.208	149	>0.999999
serylvaline	No	0.258367	22.16	17.95	4.208	149	>0.999999
2,3-dihydroxyisovalerate	No	0.270427	17.89	22	-4.105	150	>0.999999
AMP	No	0.270427	17.89	22	-4.105	150	>0.999999
N-acetylalanine	No	0.270427	17.89	22	-4.105	150	>0.999999
TG14:0 (Myristic acid)	No	0.27263	22.08	18.03	4.054	150.5	>0.999999
CE22:6n3 (Docosahexaenoic acid)	No	0.273415	17.92	21.98	-4.054	150.5	>0.999999
FA20:1n9 (Eicosaenoic acid)	No	0.274038	17.95	21.95	-4.003	151	>0.999999
CE20:4n6 (Arachidonic acid)	No	0.278965	17.95	21.95	-4.003	151	>0.999999
CE20:4n3 (Eicosatetranoic acid)	No	0.279221	17.95	21.95	-4.003	151	>0.999999
PSdm18:1n9 (Plasmalogen oleic acid)	No	0.282328	18.08	21.83	-3.746	153.5	>0.999999
1-linolenoylglycerol	No	0.282858	22.05	18.05	4.003	151	>0.999999
glycerophosphoethanolamine	No	0.282858	17.95	21.95	-4.003	151	>0.999999
histidine	No	0.282858	17.95	21.95	-4.003	151	>0.999999
phenylalanylglycine	No	0.282858	17.95	21.95	-4.003	151	>0.999999
prolylvaline	No	0.282858	17.95	21.95	-4.003	151	>0.999999
TG16:1n7 (Palmitoleic acid)	No	0.285185	22.03	18.08	3.951	151.5	>0.999999
TG18:3n3 (a-Linolenic acid)	No	0.287592	22	18.1	3.9	152	>0.999999
PE20:5n3 (Eicosapentaenoic acid)	No	0.288305	22	18.1	3.9	152	>0.999999
adenine	No	0.295661	18	21.9	-3.9	152	>0.999999
allantoin	No	0.295661	18	21.9	-3.9	152	>0.999999
glycine	No	0.295661	18	21.9	-3.9	152	>0.999999
PS24:1n9 (Nervonic acid)	No	0.295975	21.92	18.18	3.746	153.5	>0.999999
PS22:1n9 (Erucic acid)	No	0.303049	18.08	21.83	-3.746	153.5	>0.999999
FA20:0 (Arachidic acid)	No	0.303581	18.11	21.8	-3.695	154	>0.999999
aspartylleucine	No	0.308837	18.05	21.85	-3.797	153	>0.999999
lidocaine	No	0.308837	21.95	18.15	3.797	153	>0.999999
suberate (octanedioate)	No	0.308837	18.05	21.85	-3.797	153	>0.999999
tyrosylglycine	No	0.308837	18.05	21.85	-3.797	153	>0.999999
caffeine	No	0.311343	18.08	21.83	-3.746	153.5	>0.999999
CE14:0 (Myristic acid)	No	0.311778	18.08	21.83	-3.746	153.5	>0.999999
PE18:1n7 (Vaccenic acid)	No	0.317484	18.16	21.75	-3.592	155	>0.999999
CE18:1n9 (Oleic acid)	No	0.31886	21.89	18.2	3.695	154	>0.999999
DG20:0 (Arachidic acid)	No	0.319621	21.84	18.25	3.592	155	>0.999999
SM14:0 (N-(tetradecanoyl)-sphing-4-enine-1-phosphocholine)	No	0.321741	21.87	18.23	3.643	154.5	>0.999999
13-HODE + 9-HODE	No	0.322386	18.11	21.8	-3.695	154	>0.999999
1-stearoyl-GPI (18:0)	No	0.322386	18.11	21.8	-3.695	154	>0.999999
caprylate (8:0)	No	0.322386	18.11	21.8	-3.695	154	>0.999999
FA22:0 (Behenic acid)	No	0.326873	21.84	18.25	3.592	155	>0.999999
TG22:6n3 (Docosahexaenoic acid)	No	0.330128	18.63	21.3	-2.668	164	>0.999999
LY20:0 (Arachidic acid)	No	0.330559	18.16	21.75	-3.592	155	>0.999999
CE22:2n6 (Docosadienoic acid)	No	0.332324	18.21	21.7	-3.489	156	>0.999999
oleate (18:1n9)	No	0.336307	18.16	21.75	-3.592	155	>0.999999
orotate	No	0.336307	18.16	21.75	-3.592	155	>0.999999
cyclo(leu-pro)	No	0.339004	18.18	21.73	-3.541	155.5	>0.999999
TG14:1n5 (Myristoleic acid)	No	0.341474	21.79	18.3	3.489	156	>0.999999
DG18:2n6 (Linoleic acid)	No	0.346448	18.21	21.7	-3.489	156	>0.999999
1-arachidonylglycerol	No	0.350601	18.21	21.7	-3.489	156	>0.999999
alanylglutamate	No	0.350601	21.79	18.3	3.489	156	>0.999999
hypotaurine	No	0.350601	18.21	21.7	-3.489	156	>0.999999
maltotriose	No	0.350601	18.21	21.7	-3.489	156	>0.999999
stearoyl-linoleoyl-glycerophosphocholine (2)	No	0.350601	18.21	21.7	-3.489	156	>0.999999
xanthine	No	0.350601	21.79	18.3	3.489	156	>0.999999
PEdm18:1n7 (Plasmalogen vaccenic acid)	No	0.354417	21.74	18.35	3.387	157	>0.999999
PC20:4n3 (Eicosatetranoic acid)	No	0.360482	18.29	21.63	-3.336	157.5	>0.999999
PEdm16:0 (Plasmalogen palmitic acid)	No	0.360969	21.74	18.35	3.387	157	>0.999999
FA18:0 (Stearic acid)	No	0.361179	21.74	18.35	3.387	157	>0.999999
gamma-tocopherol	No	0.361344	21.74	18.35	3.387	157	>0.999999
TG20:4n3 (Eicosatetranoic acid)	No	0.362439	19.47	20.5	-1.026	180	>0.999999
nicotinamide ribonucleotide (NMN)	No	0.364793	21.74	18.35	3.387	157	>0.999999
1,5-anhydroglucitol (1,5-AG)	No	0.365265	18.26	21.65	-3.387	157	>0.999999
10-undecenoate (11:1n1)	No	0.365265	18.26	21.65	-3.387	157	>0.999999
acetylphosphate	No	0.365265	18.26	21.65	-3.387	157	>0.999999
creatinine	No	0.365265	18.26	21.65	-3.387	157	>0.999999
methyl glucopyranoside (alpha + beta)	No	0.365265	21.74	18.35	3.387	157	>0.999999
trans-urocanate	No	0.365265	18.26	21.65	-3.387	157	>0.999999
FA18:2n6 (Linoleic acid)	No	0.368474	18.29	21.63	-3.336	157.5	>0.999999
CE22:4n6 (Adrenic acid)	No	0.372186	18.34	21.58	-3.233	158.5	>0.999999
DG20:4n3 (Eicosatetranoic acid)	No	0.38009	18.39	21.53	-3.13	159.5	>0.999999
2-aminoadipate	No	0.380296	18.32	21.6	-3.284	158	>0.999999
glycerol	No	0.380296	18.32	21.6	-3.284	158	>0.999999
UDP-glucose	No	0.380296	18.32	21.6	-3.284	158	>0.999999
DG20:4n6 (Arachidonic acid)	No	0.390018	21.63	18.45	3.182	159	>0.999999
DG18:3n6 (g-Linolenic acid)	No	0.394148	18.26	21.65	-3.387	157	>0.999999
1-linoleoylglycerol (18:2)	No	0.395693	18.37	21.55	-3.182	159	>0.999999
1-stearoyl-GPC (18:0)	No	0.395693	18.37	21.55	-3.182	159	>0.999999
cholesterol	No	0.395693	21.63	18.45	3.182	159	>0.999999
N-formylphenylalanine	No	0.395693	18.37	21.55	-3.182	159	>0.999999
tiglyl carnitine (C5)	No	0.395693	18.37	21.55	-3.182	159	>0.999999
PCdm18:1n9 (Plasmalogen oleic acid)	No	0.398228	21.58	18.5	3.079	160	>0.999999
PE20:3n6 (Di-homo-g-linoleic acid)	No	0.404734	18.42	21.5	-3.079	160	>0.999999
PC18:3n3 (a-Linolenic acid)	No	0.40707	21.58	18.5	3.079	160	>0.999999
ergothioneine	No	0.407268	18.42	21.5	-3.079	160	>0.999999
palmitoyl-oleoyl-glycerophosphoglycerol (1)	No	0.411452	18.42	21.5	-3.079	160	>0.999999
Total Free Fatty Acids	No	0.411452	18.42	21.5	-3.079	160	>0.999999
PC16:1n7 (Palmitoleic acid)	No	0.414024	21.55	18.53	3.028	160.5	>0.999999
12-HETE	No	0.415221	18.45	21.48	-3.028	160.5	>0.999999
LY20:4n3 (Eicosatetranoic acid)	No	0.422734	18.47	21.45	-2.976	161	>0.999999
1-methylimidazoleacetate	No	0.427568	18.47	21.45	-2.976	161	>0.999999
1-palmitoylplasmenylethanolamine	No	0.427568	18.47	21.45	-2.976	161	>0.999999
alpha-hydroxycaproate	No	0.427568	18.47	21.45	-2.976	161	>0.999999
pantothenate (Vitamin B5)	No	0.427568	18.47	21.45	-2.976	161	>0.999999
valyllysine	No	0.427568	21.53	18.55	2.976	161	>0.999999
PS18:3n6 (g-Linolenic acid)	No	0.428195	18.5	21.43	-2.925	161.5	>0.999999
PE14:1n5 (Myristoleic acid)	No	0.430755	18.55	21.38	-2.822	162.5	>0.999999
PS20:3n9 (Mead acid)	No	0.437471	18.68	21.25	-2.566	165	>0.999999
PC24:0 (Lignoceric acid)	No	0.440539	21.42	18.65	2.771	163	>0.999999
glucuronate	No	0.444037	21.47	18.6	2.874	162	>0.999999
guanine	No	0.444037	21.47	18.6	2.874	162	>0.999999
N-acetyltaurine	No	0.444037	18.53	21.4	-2.874	162	>0.999999
N-methylpipecolate	No	0.444037	21.47	18.6	2.874	162	>0.999999
TG16:0 (Palmitic acid)	No	0.447404	18.55	21.38	-2.822	162.5	>0.999999
SM18:1 (N-(octadecaenoyl)-sphing-4-enine-1-phosphocholine)	No	0.447406	21.45	18.63	2.822	162.5	>0.999999
stearoyl-linoleoyl-glycerophosphoethanolamine (2)	No	0.448309	18.55	21.38	-2.822	162.5	>0.999999
PE22:2n6 (Docosadienoic acid)	No	0.448456	18.63	21.3	-2.668	164	>0.999999
1-arachidonoyl-GPI* (20:4)	No	0.452969	18.58	21.35	-2.771	163	>0.999999
LY15:0 (Pentadecanoic acid)	No	0.453464	18.58	21.35	-2.771	163	>0.999999
DG22:5n3 (Docosapentaenoic acid)	No	0.454609	21.37	18.7	2.668	164	>0.999999
PS15:0 (Pentadecanoic acid)	No	0.455012	18.58	21.35	-2.771	163	>0.999999
PS18:1n9 (Oleic acid)	No	0.456448	18.58	21.35	-2.771	163	>0.999999
1-arachidonoyl-GPE* (20:4)	No	0.460854	18.58	21.35	-2.771	163	>0.999999
1-docosahexaenoylglycerophosphoethanolamine	No	0.460854	18.58	21.35	-2.771	163	>0.999999
1-palmitoylglycerol (16:0)	No	0.460854	18.58	21.35	-2.771	163	>0.999999
2-arachidonoyl-GPE* (20:4)	No	0.460854	18.58	21.35	-2.771	163	>0.999999
3-hydroxydecanoate	No	0.460854	18.58	21.35	-2.771	163	>0.999999
isobutyrylcarnitine (C4)	No	0.460854	18.58	21.35	-2.771	163	>0.999999
kynurenine	No	0.460854	18.58	21.35	-2.771	163	>0.999999
myristoleate (14:1n5)	No	0.460854	18.58	21.35	-2.771	163	>0.999999
N-methyl proline	No	0.460854	21.42	18.65	2.771	163	>0.999999
palmitoyl-arachidonoyl-glycerophosphocholine (1)	No	0.460854	18.58	21.35	-2.771	163	>0.999999
palmitoyl-linoleoyl-glycerophosphocholine (2)	No	0.460854	18.58	21.35	-2.771	163	>0.999999
palmitoyl-oleoyl-glycerophosphocholine (1)	No	0.460854	18.58	21.35	-2.771	163	>0.999999
Total Phosphatidylcholine	No	0.460854	18.58	21.35	-2.771	163	>0.999999
UDP-galactose	No	0.460854	18.58	21.35	-2.771	163	>0.999999
PE20:1n9 (Eicosaenoic acid)	No	0.461403	18.63	21.3	-2.668	164	>0.999999
pyroglutamylglycine	No	0.46436	18.61	21.33	-2.72	163.5	>0.999999
PC18:2n6 (Linoleic acid)	No	0.464765	18.61	21.33	-2.72	163.5	>0.999999
PS18:1n7 (Vaccenic acid)	No	0.46991	18.63	21.3	-2.668	164	>0.999999
LY16:1n7 (Palmitoleic acid)	No	0.470628	21.37	18.7	2.668	164	>0.999999
TG20:2n6 (Eicosadienoic acid)	No	0.471047	18.71	21.23	-2.514	165.5	>0.999999
PS20:0 (Arachidic acid)	No	0.472466	18.66	21.28	-2.617	164.5	>0.999999
LY18:1n9 (Oleic acid)	No	0.473634	18.63	21.3	-2.668	164	>0.999999
4-methylcatechol sulfate	No	0.476804	18.63	21.3	-2.668	164	>0.999999
riboflavin (Vitamin B2)	No	0.477583	18.63	21.3	-2.668	164	>0.999999
2'-AMP	No	0.478013	18.63	21.3	-2.668	164	>0.999999
creatine phosphate	No	0.478013	21.37	18.7	2.668	164	>0.999999
glutamine	No	0.478013	18.63	21.3	-2.668	164	>0.999999
glycylleucine	No	0.478013	18.63	21.3	-2.668	164	>0.999999
methionine	No	0.478013	18.63	21.3	-2.668	164	>0.999999
methyl-4-hydroxybenzoate	No	0.478013	21.37	18.7	2.668	164	>0.999999
methyl-4-hydroxybenzoate sulfate	No	0.478013	18.63	21.3	-2.668	164	>0.999999
phenylalanylproline	No	0.478013	21.37	18.7	2.668	164	>0.999999
PE18:3n6 (g-Linolenic acid)	No	0.479587	18.66	21.28	-2.617	164.5	>0.999999
DG22:2 (Docosadienoic acid)	No	0.481505	18.74	21.2	-2.463	166	>0.999999
DG16:0 (Palmitic acid)	No	0.482273	18.66	21.28	-2.617	164.5	>0.999999
imidazole propionate	No	0.482455	21.34	18.73	2.617	164.5	>0.999999
1-methyladenosine	No	0.482456	21.34	18.73	2.617	164.5	>0.999999
catechol sulfate	No	0.48249	18.66	21.28	-2.617	164.5	>0.999999
PC18:4n3 (Stearidonic acid)	No	0.484466	21.24	18.83	2.412	166.5	>0.999999
FA22:6n3 (Docosahexaenoic acid)	No	0.485841	18.68	21.25	-2.566	165	>0.999999
PS20:5n3 (Eicosapentaenoic acid)	No	0.487112	18.71	21.23	-2.514	165.5	>0.999999
PE20:2n6 (Eicosadienoic acid)	No	0.490749	18.74	21.2	-2.463	166	>0.999999
1-oleoyl-GPE (18:1)	No	0.495508	18.68	21.25	-2.566	165	>0.999999
acetylcarnitine (C2)	No	0.495508	18.68	21.25	-2.566	165	>0.999999
beta-hydroxyisovaleroylcarnitine	No	0.495508	18.68	21.25	-2.566	165	>0.999999
gamma-glutamylglutamine	No	0.495508	18.68	21.25	-2.566	165	>0.999999
lactate	No	0.495508	18.68	21.25	-2.566	165	>0.999999
tyrosine	No	0.495508	18.68	21.25	-2.566	165	>0.999999
LY22:0 (Behenic acid)	No	0.497233	18.71	21.23	-2.514	165.5	>0.999999
gamma-glutamylglutamate	No	0.500037	18.71	21.23	-2.514	165.5	>0.999999
LY20:3n6 (Di-homo-g-linoleic acid)	No	0.50584	18.76	21.18	-2.412	166.5	>0.999999
13-methylmyristic acid	No	0.51333	18.74	21.2	-2.463	166	>0.999999
2-methylbutyroylcarnitine (C5)	No	0.51333	21.26	18.8	2.463	166	>0.999999
cytidine	No	0.51333	21.26	18.8	2.463	166	>0.999999
inosine	No	0.51333	18.74	21.2	-2.463	166	>0.999999
valerylglycine (C5)	No	0.51333	18.74	21.2	-2.463	166	>0.999999
DG24:0 (Lignoceric acid)	No	0.527569	18.82	21.13	-2.309	167.5	>0.999999
lysylleucine	No	0.531473	18.79	21.15	-2.361	167	>0.999999
palmitoyl-linoleoyl-glycerophosphocholine (1)	No	0.531473	18.79	21.15	-2.361	167	>0.999999
phenylalanine	No	0.531473	18.79	21.15	-2.361	167	>0.999999
serylglutamine	No	0.531473	21.21	18.85	2.361	167	>0.999999
CE15:0 (Pentadecanoic acid)	No	0.532551	21.18	18.88	2.309	167.5	>0.999999
FA20:4n3 (Eicosatetranoic acid)	No	0.535955	18.84	21.1	-2.258	168	>0.999999
LY14:0 (Myristic acid)	No	0.544577	21.16	18.9	2.258	168	>0.999999
SM20:0 (N-(eicosadecaenoyl)-sphing-4-enine-1-phosphocholine)	No	0.545074	18.84	21.1	-2.258	168	>0.999999
tryptophan betaine	No	0.545158	18.84	21.1	-2.258	168	>0.999999
alanylalanine	No	0.549928	18.84	21.1	-2.258	168	>0.999999
sedoheptulose-7-phosphate	No	0.549928	18.84	21.1	-2.258	168	>0.999999
PSdm16:0 (Plasmalogen palmitic acid)	No	0.553458	18.87	21.08	-2.207	168.5	>0.999999
PE18:2n6 (Linoleic acid)	No	0.554247	18.87	21.08	-2.207	168.5	>0.999999
PC20:3n9 (Mead acid)	No	0.558008	18.89	21.05	-2.155	169	>0.999999
DG20:1n9 (Eicosaenoic acid)	No	0.562429	21.11	18.95	2.155	169	>0.999999
TG18:2n6 (Linoleic acid)	No	0.563497	21.11	18.95	2.155	169	>0.999999
FA16:0 (Palmitic acid)	No	0.563896	21.11	18.95	2.155	169	>0.999999
PC24:1n9 (Nervonic acid)	No	0.567948	18.92	21.03	-2.104	169.5	>0.999999
N-acetylvaline	No	0.568309	18.89	21.05	-2.155	169	>0.999999
N-acetylmethionine	No	0.56861	18.89	21.05	-2.155	169	>0.999999
1-palmitoyl-GPE (16:0)	No	0.568685	18.89	21.05	-2.155	169	>0.999999
cysteine sulfinic acid	No	0.568685	18.89	21.05	-2.155	169	>0.999999
Isobar: hexose diphosphates	No	0.568685	18.89	21.05	-2.155	169	>0.999999
isoleucine	No	0.568685	21.11	18.95	2.155	169	>0.999999
orotidine	No	0.568685	18.89	21.05	-2.155	169	>0.999999
proline	No	0.568685	18.89	21.05	-2.155	169	>0.999999
serylglutamate	No	0.568685	21.11	18.95	2.155	169	>0.999999
uracil	No	0.568685	21.11	18.95	2.155	169	>0.999999
valerate (5:0)	No	0.568685	18.89	21.05	-2.155	169	>0.999999
valylaspartate	No	0.568685	18.89	21.05	-2.155	169	>0.999999
DG14:0 (Myristic acid)	No	0.581987	18.95	21	-2.053	170	>0.999999
PC18:0 (Stearic acid)	No	0.582691	18.95	21	-2.053	170	>0.999999
CE18:0 (Stearic acid)	No	0.582846	21.05	19	2.053	170	>0.999999
FA18:3n3 (a-Linolenic acid)	No	0.584525	18.97	20.98	-2.001	170.5	>0.999999
palmitoyl-arachidonoyl-glycerophosphocholine (2)	No	0.587373	18.95	21	-2.053	170	>0.999999
1-dihomo-linolenylglycerol (alpha, gamma)	No	0.587736	18.95	21	-2.053	170	>0.999999
1-docosahexaenoylglycerol	No	0.587736	18.95	21	-2.053	170	>0.999999
1-myristoylglycerophosphoethanolamine	No	0.587736	21.05	19	2.053	170	>0.999999
2-docosahexaenoylglycerophosphoethanolamine	No	0.587736	18.95	21	-2.053	170	>0.999999
ornithine	No	0.587736	21.05	19	2.053	170	>0.999999
propionylcarnitine (C3)	No	0.587736	18.95	21	-2.053	170	>0.999999
urate	No	0.587736	18.95	21	-2.053	170	>0.999999
3-methylhistidine	No	0.593622	19.03	20.93	-1.899	171.5	>0.999999
PE20:3n9 (Mead acid)	No	0.593631	19.08	20.88	-1.796	172.5	>0.999999
PS16:1n7 (Palmitoleic acid)	No	0.59794	21	19.05	1.95	171	>0.999999
LY18:2n6 (Linoleic acid)	No	0.602068	19	20.95	-1.95	171	>0.999999
TG22:1n9 (Erucic acid)	No	0.60499	20.55	19.48	1.078	179.5	>0.999999
4-hydroxyphenylpyruvate	No	0.60707	19	20.95	-1.95	171	>0.999999
carnitine	No	0.60707	19	20.95	-1.95	171	>0.999999
glucosamine-6-phosphate	No	0.60707	19	20.95	-1.95	171	>0.999999
hesperetin	No	0.60707	21	19.05	1.95	171	>0.999999
UDP-glucuronate	No	0.60707	19	20.95	-1.95	171	>0.999999
valine	No	0.60707	19	20.95	-1.95	171	>0.999999
PS20:3n6 (Di-homo-g-linoleic acid)	No	0.608116	20.97	19.08	1.899	171.5	>0.999999
PSdm18:0 (Plasmalogen stearic acid)	No	0.609206	20.97	19.08	1.899	171.5	>0.999999
FA14:0 (Myristic acid)	No	0.61125	19.03	20.93	-1.899	171.5	>0.999999
DG20:3n9 (Mead acid)	No	0.613877	20.95	19.1	1.847	172	>0.999999
PC18:1n9 (Oleic acid)	No	0.621443	19.05	20.9	-1.847	172	>0.999999
glycylproline	No	0.62661	19.05	20.9	-1.847	172	>0.999999
2-hydroxypalmitate	No	0.626677	19.05	20.9	-1.847	172	>0.999999
betaine	No	0.626677	19.05	20.9	-1.847	172	>0.999999
phenylpyruvate	No	0.626677	19.05	20.9	-1.847	172	>0.999999
Total Lysophosphatidylcholine	No	0.626677	19.05	20.9	-1.847	172	>0.999999
SM18:0 (N-(octadecanoyl)-sphing-4-enine-1-phosphocholine)	No	0.631454	20.92	19.13	1.796	172.5	>0.999999
DG18:1n9 (Oleic acid)	No	0.631513	20.92	19.13	1.796	172.5	>0.999999
N1-Methyl-2-pyridone-5-carboxamide	No	0.631736	20.92	19.13	1.796	172.5	>0.999999
PC14:1n5 (Myristoleic acid)	No	0.636268	19.08	20.88	-1.796	172.5	>0.999999
FA22:5n6 (Osbond acid)	No	0.6398	19.11	20.85	-1.745	173	>0.999999
FA22:5n3 (Docosapentaenoic acid)	No	0.642698	20.87	19.18	1.693	173.5	>0.999999
LY20:5n3 (Eicosapentaenoic acid)	No	0.645002	19.16	20.8	-1.642	174	>0.999999
serylphenyalanine	No	0.646481	19.11	20.85	-1.745	173	>0.999999
2-arachidonoyl glycerol	No	0.646545	19.11	20.85	-1.745	173	>0.999999
alpha-ketoglutarate	No	0.646545	20.89	19.15	1.745	173	>0.999999
caproate (6:0)	No	0.646545	20.89	19.15	1.745	173	>0.999999
cyclo(pro-pro)	No	0.646545	20.89	19.15	1.745	173	>0.999999
dehydroisoandrosterone sulfate (DHEA-S)	No	0.646545	19.11	20.85	-1.745	173	>0.999999
glycerophosphoinositol	No	0.646545	19.11	20.85	-1.745	173	>0.999999
palmitoyl-palmitoyl-glycerophosphocholine (1)	No	0.646545	19.11	20.85	-1.745	173	>0.999999
stachydrine	No	0.646545	19.11	20.85	-1.745	173	>0.999999
succinate	No	0.646545	19.11	20.85	-1.745	173	>0.999999
DG22:1n9 (Erucic acid)	No	0.650584	20.82	19.23	1.591	174.5	>0.999999
FA18:3n6 (g-Linolenic acid)	No	0.655179	20.79	19.25	1.539	175	>0.999999
PC14:0 (Myristic acid)	No	0.659658	19.16	20.8	-1.642	174	>0.999999
PS14:1n5 (Myristoleic acid)	No	0.660829	19.18	20.78	-1.591	174.5	>0.999999
2'-deoxyuridine	No	0.6666	19.16	20.8	-1.642	174	>0.999999
erythronate	No	0.666661	19.16	20.8	-1.642	174	>0.999999
glutathione, oxidized (GSSG)	No	0.666661	19.16	20.8	-1.642	174	>0.999999
methionine sulfoxide	No	0.666661	19.16	20.8	-1.642	174	>0.999999
N-formylmethionine	No	0.666661	19.16	20.8	-1.642	174	>0.999999
oleamide	No	0.666661	20.84	19.2	1.642	174	>0.999999
pipecolate	No	0.666661	19.16	20.8	-1.642	174	>0.999999
S-adenosylhomocysteine (SAH)	No	0.666661	19.16	20.8	-1.642	174	>0.999999
undecanoate (11:0)	No	0.666661	19.16	20.8	-1.642	174	>0.999999
uridine	No	0.666661	20.84	19.2	1.642	174	>0.999999
PS20:4n3 (Eicosatetranoic acid)	No	0.670368	19.21	20.75	-1.539	175	>0.999999
PEdm18:1n9 (Plasmalogen oleic acid)	No	0.670891	20.82	19.23	1.591	174.5	>0.999999
CE14:1n5 (Myristoleic acid)	No	0.675917	19.21	20.75	-1.539	175	>0.999999
1-stearoylglycerophosphoserine	No	0.687015	19.21	20.75	-1.539	175	>0.999999
2-eicosapentaenoylglycerophosphoethanolamine	No	0.687015	19.21	20.75	-1.539	175	>0.999999
2-oleoyl-GPE* (18:1)	No	0.687015	19.21	20.75	-1.539	175	>0.999999
glycerol 3-phosphate (G3P)	No	0.687015	20.79	19.25	1.539	175	>0.999999
isovalerylcarnitine (C5)	No	0.687015	19.21	20.75	-1.539	175	>0.999999
phenol sulfate	No	0.687015	19.21	20.75	-1.539	175	>0.999999
tyrosylalanine	No	0.687015	19.21	20.75	-1.539	175	>0.999999
3-hydroxyhippurate	No	0.687789	20.76	19.28	1.488	175.5	>0.999999
TG22:5n3 (Docosapentaenoic acid)	No	0.687903	19.45	20.53	-1.078	179.5	>0.999999
LY14:1n5 (Myristoleic acid)	No	0.69086	20.76	19.28	1.488	175.5	>0.999999
leucylalanine	No	0.691992	19.24	20.73	-1.488	175.5	>0.999999
PE20:4n6 (Arachidonic acid)	No	0.692042	20.76	19.28	1.488	175.5	>0.999999
DG18:0 (Stearic acid)	No	0.692059	19.24	20.73	-1.488	175.5	>0.999999
TG22:4n6 (Adrenic acid)	No	0.694722	19.47	20.5	-1.026	180	>0.999999
PC15:0 (Pentadecanoic acid)	No	0.700355	19.26	20.7	-1.437	176	>0.999999
FA15:0 (Pentadecanoic acid)	No	0.700933	20.74	19.3	1.437	176	>0.999999
PC20:4n6 (Arachidonic acid)	No	0.702173	19.26	20.7	-1.437	176	>0.999999
PE24:1n9 (Nervonic acid)	No	0.704943	19.16	20.8	-1.642	174	>0.999999
3-methylglutaconate	No	0.707593	20.74	19.3	1.437	176	>0.999999
butyrylcarnitine (C4)	No	0.707593	19.26	20.7	-1.437	176	>0.999999
N-acetylaspartate (NAA)	No	0.707593	19.26	20.7	-1.437	176	>0.999999
pseudouridine	No	0.707593	19.26	20.7	-1.437	176	>0.999999
serine	No	0.707593	19.26	20.7	-1.437	176	>0.999999
theobromine	No	0.707593	19.26	20.7	-1.437	176	>0.999999
Total Sphingomyelin	No	0.707593	19.26	20.7	-1.437	176	>0.999999
trigonelline (N'-methylnicotinate)	No	0.707593	19.26	20.7	-1.437	176	>0.999999
LY20:2n6 (Eicosadienoic acid)	No	0.710874	19.29	20.68	-1.386	176.5	>0.999999
PC20:3n6 (Di-homo-g-linoleic acid)	No	0.710883	19.29	20.68	-1.386	176.5	>0.999999
valylalanine	No	0.7123	20.71	19.33	1.386	176.5	>0.999999
spermine	No	0.712896	20.71	19.33	1.386	176.5	>0.999999
FA20:3n9 (Mead acid)	No	0.713357	20.68	19.35	1.334	177	>0.999999
xanthurenate	No	0.723022	19.32	20.65	-1.334	177	>0.999999
NAD+	No	0.723053	20.68	19.35	1.334	177	>0.999999
DG18:3n3 (a-Linolenic acid)	No	0.724304	19.34	20.63	-1.283	177.5	>0.999999
PCdm18:1n7 (Plasmalogen vaccenic acid)	No	0.726632	19.26	20.7	-1.437	176	>0.999999
3-hydroxyisobutyrate	No	0.728122	20.68	19.35	1.334	177	>0.999999
adenosine 3',5'-cyclic monophosphate (cAMP)	No	0.728381	20.68	19.35	1.334	177	>0.999999
glycerate	No	0.728381	20.68	19.35	1.334	177	>0.999999
hydroxyproline	No	0.728381	20.68	19.35	1.334	177	>0.999999
phenylalanylglutamate	No	0.728381	19.32	20.65	-1.334	177	>0.999999
threonylalanine	No	0.728381	19.32	20.65	-1.334	177	>0.999999
CE20:3n6 (Di-homo-g-linoleic acid)	No	0.729663	20.66	19.38	1.283	177.5	>0.999999
DG20:5n3 (Eicosapentaenoic acid)	No	0.73131	19.32	20.65	-1.334	177	>0.999999
PC18:1n7 (Vaccenic acid)	No	0.732343	19.34	20.63	-1.283	177.5	>0.999999
tyrosylglutamate	No	0.733481	20.66	19.38	1.283	177.5	>0.999999
CE16:0 (Palmitic acid)	No	0.733563	20.66	19.38	1.283	177.5	>0.999999
SM22:1 (N-(docosadecaenoyl)-sphing-4-enine-1-phosphocholine)	No	0.733563	19.34	20.63	-1.283	177.5	>0.999999
TG24:1n9 (Nervonic acid)	No	0.73666	19.92	20.08	-0.1539	188.5	>0.999999
glycylvaline	No	0.74932	20.63	19.4	1.232	178	>0.999999
isovalerylglycine	No	0.74932	20.63	19.4	1.232	178	>0.999999
2-linoleoylglycerol (2-monolinolein)	No	0.749367	20.63	19.4	1.232	178	>0.999999
2-linoleoyl-GPC* (18:2)	No	0.749367	20.63	19.4	1.232	178	>0.999999
2-oleoyl-GPC* (18:1)	No	0.749367	20.63	19.4	1.232	178	>0.999999
ethylmalonate	No	0.749367	19.37	20.6	-1.232	178	>0.999999
N-acetylcysteine	No	0.749367	20.63	19.4	1.232	178	>0.999999
prolylalanine	No	0.749367	19.37	20.6	-1.232	178	>0.999999
UDP-N-acetylglucosamine	No	0.749367	19.37	20.6	-1.232	178	>0.999999
CE16:1n7 (Palmitoleic acid)	No	0.754437	19.39	20.58	-1.18	178.5	>0.999999
2-hydroxybutyrate (AHB)	No	0.770535	19.42	20.55	-1.129	179	>0.999999
2-palmitoyl-GPE* (16:0)	No	0.770535	20.58	19.45	1.129	179	>0.999999
3-methyl-2-oxobutyrate	No	0.770535	20.58	19.45	1.129	179	>0.999999
4-hydroxybenzoate	No	0.770535	19.42	20.55	-1.129	179	>0.999999
cytidine 5'-monophospho-N-acetylneuraminic acid	No	0.770535	19.42	20.55	-1.129	179	>0.999999
fructose	No	0.770535	19.42	20.55	-1.129	179	>0.999999
p-cresol sulfate	No	0.770535	19.42	20.55	-1.129	179	>0.999999
sphingosine	No	0.770535	19.42	20.55	-1.129	179	>0.999999
stearoyl-arachidonoyl-glycerophosphoethanolamine (1)	No	0.770535	19.42	20.55	-1.129	179	>0.999999
PC22:5n6 (Osbond acid)	No	0.774619	20.53	19.5	1.026	180	>0.999999
TG18:0 (Stearic acid)	No	0.775439	19.45	20.53	-1.078	179.5	>0.999999
PS18:2n6 (Linoleic acid)	No	0.775669	20.55	19.48	1.078	179.5	>0.999999
TG20:5n3 (Eicosapentaenoic acid)	No	0.777379	19.13	20.83	-1.693	173.5	>0.999999
CE22:0 (Behenic acid)	No	0.777594	19.45	20.53	-1.078	179.5	>0.999999
PE24:0 (Lignoceric acid)	No	0.780603	19.47	20.5	-1.026	180	>0.999999
FA20:2n6 (Eicosadienoic acid)	No	0.781865	20.5	19.53	0.975	180.5	>0.999999
FA20:4n6 (Arachidonic acid)	No	0.785678	19.47	20.5	-1.026	180	>0.999999
PE18:0 (Stearic acid)	No	0.786331	20.53	19.5	1.026	180	>0.999999
DG20:3n6 (Di-homo-g-linoleic acid)	No	0.790002	19.89	20.1	-0.2053	188	>0.999999
1-methylhistamine	No	0.791872	20.53	19.5	1.026	180	>0.999999
1-myristoylglycerol (14:0)	No	0.791872	20.53	19.5	1.026	180	>0.999999
5-oxoproline	No	0.791872	20.53	19.5	1.026	180	>0.999999
alanine	No	0.791872	19.47	20.5	-1.026	180	>0.999999
deoxycarnitine	No	0.791872	19.47	20.5	-1.026	180	>0.999999
N-acetylglucosamine 6-phosphate	No	0.791872	19.47	20.5	-1.026	180	>0.999999
N-acetylneuraminate	No	0.791872	19.47	20.5	-1.026	180	>0.999999
serylleucine	No	0.791872	19.47	20.5	-1.026	180	>0.999999
stearoyl-arachidonoyl-glycerophosphoinositol (1)	No	0.791872	20.53	19.5	1.026	180	>0.999999
vaccenate (18:1n7)	No	0.791872	19.47	20.5	-1.026	180	>0.999999
PC22:4n6 (Adrenic acid)	No	0.79558	20.5	19.53	0.975	180.5	>0.999999
TG20:3n6 (Di-homo-g-linoleic acid)	No	0.803687	20.39	19.63	0.7697	182.5	>0.999999
CE18:1n7 (Vaccenic acid)	No	0.80764	20.47	19.55	0.9237	181	>0.999999
PS20:4n6 (Arachidonic acid)	No	0.80769	20.47	19.55	0.9237	181	>0.999999
PE16:0 (Palmitic acid)	No	0.807949	19.53	20.45	-0.9237	181	>0.999999
2-linoleoyl-GPE* (18:2)	No	0.813362	20.47	19.55	0.9237	181	>0.999999
aspartate	No	0.813362	19.53	20.45	-0.9237	181	>0.999999
cysteine-glutathione disulfide	No	0.813362	19.53	20.45	-0.9237	181	>0.999999
galactonate	No	0.813362	20.47	19.55	0.9237	181	>0.999999
heptanoate (7:0)	No	0.813362	19.53	20.45	-0.9237	181	>0.999999
ribonate (ribonolactone)	No	0.813362	19.53	20.45	-0.9237	181	>0.999999
scyllo-inositol	No	0.813362	19.53	20.45	-0.9237	181	>0.999999
Total Triacylglycerol	No	0.813362	19.53	20.45	-0.9237	181	>0.999999
PC20:2n6 (Eicosadienoic acid)	No	0.815007	19.55	20.43	-0.8724	181.5	>0.999999
CE22:1n9 (Erucic acid)	No	0.815466	20.45	19.58	0.8724	181.5	>0.999999
PS20:2n6 (Eicosadienoic acid)	No	0.818055	19.55	20.43	-0.8724	181.5	>0.999999
LY20:1n9 (Eicosaenoic acid)	No	0.818228	20.45	19.58	0.8724	181.5	>0.999999
2-docosahexaenoylglcyerol	No	0.818909	20.45	19.58	0.8724	181.5	>0.999999
DG22:0 (Behenic acid)	No	0.824595	20.42	19.6	0.8211	182	>0.999999
cysteine	No	0.829505	20.42	19.6	0.8211	182	>0.999999
2-arachidonoyl-GPC* (20:4)	No	0.83499	19.58	20.4	-0.8211	182	>0.999999
glycerophosphorylcholine (GPC)	No	0.83499	20.42	19.6	0.8211	182	>0.999999
N-ethylglycinexylidide	No	0.83499	20.42	19.6	0.8211	182	>0.999999
piperine	No	0.83499	20.42	19.6	0.8211	182	>0.999999
tyrosylhistidine	No	0.83499	19.58	20.4	-0.8211	182	>0.999999
TG18:1n7 (Vaccenic acid)	No	0.839725	20.39	19.63	0.7697	182.5	>0.999999
SM20:1 (N-(eicosadecanoyl)-sphing-4-enine-1-phosphocholine)	No	0.840305	20.39	19.63	0.7697	182.5	>0.999999
1-stearoylplasmenylethanolamine	No	0.840582	20.39	19.63	0.7697	182.5	>0.999999
phenyllactate (PLA)	No	0.85114	19.63	20.35	-0.7184	183	>0.999999
alpha-hydroxyisovalerate	No	0.851153	20.37	19.65	0.7184	183	>0.999999
aspartylaspartate	No	0.856741	19.63	20.35	-0.7184	183	>0.999999
choline	No	0.856741	19.63	20.35	-0.7184	183	>0.999999
creatine	No	0.856741	19.63	20.35	-0.7184	183	>0.999999
dimethylarginine (ADMA + SDMA)	No	0.856741	19.63	20.35	-0.7184	183	>0.999999
hypoxanthine	No	0.856741	20.37	19.65	0.7184	183	>0.999999
malate	No	0.856741	19.63	20.35	-0.7184	183	>0.999999
oleoyl-linoleoyl-glycerophosphocholine (2)	No	0.856741	19.63	20.35	-0.7184	183	>0.999999
pyroglutamine	No	0.856741	19.63	20.35	-0.7184	183	>0.999999
tryptophan	No	0.856741	19.63	20.35	-0.7184	183	>0.999999
urea	No	0.856741	20.37	19.65	0.7184	183	>0.999999
DG22:6n3 (Docosahexaenoic acid)	No	0.857647	19.66	20.33	-0.6671	183.5	>0.999999
FA22:2n6 (Docosadienoic acid)	No	0.861083	19.66	20.33	-0.6671	183.5	>0.999999
PE15:0 (Pentadecanoic acid)	No	0.861576	19.66	20.33	-0.6671	183.5	>0.999999
FA22:4n6 (Adrenic acid)	No	0.861996	20.34	19.68	0.6671	183.5	>0.999999
LY18:0 (Stearic acid)	No	0.862172	20.34	19.68	0.6671	183.5	>0.999999
TG20:1n9 (Eicosaenoic acid)	No	0.862825	19.66	20.33	-0.6671	183.5	>0.999999
PC20:1n9 (Eicosaenoic acid)	No	0.86991	20.32	19.7	0.6158	184	>0.999999
DG16:1n7 (Palmitoleic acid)	No	0.87287	19.68	20.3	-0.6158	184	>0.999999
3-hydroxysebacate	No	0.872952	20.32	19.7	0.6158	184	>0.999999
PS16:0 (Palmitic acid)	No	0.873022	20.32	19.7	0.6158	184	>0.999999
N6-carboxymethyllysine	No	0.878272	20.32	19.7	0.6158	184	>0.999999
1-pentadecanoylglycerol (1-monopentadecanoin)	No	0.878599	20.32	19.7	0.6158	184	>0.999999
histamine	No	0.878599	20.32	19.7	0.6158	184	>0.999999
N-delta-acetylornithine	No	0.878599	19.68	20.3	-0.6158	184	>0.999999
prolylhydroxyproline	No	0.878599	19.68	20.3	-0.6158	184	>0.999999
theophylline	No	0.878599	20.32	19.7	0.6158	184	>0.999999
threonine	No	0.878599	19.68	20.3	-0.6158	184	>0.999999
PC20:5n3 (Eicosapentaenoic acid)	No	0.882964	19.71	20.28	-0.5645	184.5	>0.999999
PEdm18:0 (Plasmalogen stearic acid)	No	0.883942	19.71	20.28	-0.5645	184.5	>0.999999
PS18:0 (Stearic acid)	No	0.884023	19.71	20.28	-0.5645	184.5	>0.999999
alanylvaline	No	0.884213	19.71	20.28	-0.5645	184.5	>0.999999
PE18:3n3 (a-Linolenic acid)	No	0.893846	19.74	20.25	-0.5132	185	>0.999999
FA16:1n7 (Palmitoleic acid)	No	0.894684	19.74	20.25	-0.5132	185	>0.999999
asparagylvaline	No	0.900547	20.26	19.75	0.5132	185	>0.999999
citrulline	No	0.900547	19.74	20.25	-0.5132	185	>0.999999
fumarate	No	0.900547	20.26	19.75	0.5132	185	>0.999999
gluconate	No	0.900547	20.26	19.75	0.5132	185	>0.999999
glycylalanine	No	0.900547	20.26	19.75	0.5132	185	>0.999999
hippurate	No	0.900547	19.74	20.25	-0.5132	185	>0.999999
lysylvaline	No	0.900547	19.74	20.25	-0.5132	185	>0.999999
putrescine	No	0.900547	20.26	19.75	0.5132	185	>0.999999
tartronate (hydroxymalonate)	No	0.900547	20.26	19.75	0.5132	185	>0.999999
Total Cholesteryl Ester	No	0.900547	19.74	20.25	-0.5132	185	>0.999999
LY18:3n3 (a-Linolenic acid)	No	0.905344	19.76	20.23	-0.4618	185.5	>0.999999
LY22:2n6 (Docosadienoic acid)	No	0.905746	20.24	19.78	0.4618	185.5	>0.999999
SM22:0 (N-(docosadecanoyl)-sphing-4-enine-1-phosphocholine)	No	0.906028	19.76	20.23	-0.4618	185.5	>0.999999
DG18:1n7 (Vaccenic acid)	No	0.906537	20.24	19.78	0.4618	185.5	>0.999999
PE20:0 (Arachidic acid)	No	0.914205	20.21	19.8	0.4105	186	>0.999999
PS20:1n9 (Eicosaenoic acid)	No	0.914891	20.21	19.8	0.4105	186	>0.999999
CE22:5n3 (Docosapentaenoic acid)	No	0.914951	19.79	20.2	-0.4105	186	>0.999999
PE22:4n6 (Adrenic acid)	No	0.916566	19.79	20.2	-0.4105	186	>0.999999
PCdm16:0 (Plasmalogen palmitic acid)	No	0.916892	20.21	19.8	0.4105	186	>0.999999
TG20:4n6 (Arachidonic acid)	No	0.92127	19.82	20.18	-0.3592	186.5	>0.999999
TG15:0 (Pentadecanoic acid)	No	0.922138	19.92	20.08	-0.1539	188.5	>0.999999
2-hydroxystearate	No	0.92257	19.79	20.2	-0.4105	186	>0.999999
2-oleoylglycerol (18:1)	No	0.92257	20.21	19.8	0.4105	186	>0.999999
6-phosphogluconate	No	0.92257	19.79	20.2	-0.4105	186	>0.999999
arabonate/xylonate	No	0.92257	20.21	19.8	0.4105	186	>0.999999
aspartate-glutamate	No	0.92257	20.21	19.8	0.4105	186	>0.999999
gamma-glutamylglycine	No	0.92257	20.21	19.8	0.4105	186	>0.999999
myo-inositol	No	0.92257	20.21	19.8	0.4105	186	>0.999999
paraxanthine	No	0.92257	19.79	20.2	-0.4105	186	>0.999999
PC22:1n9 (Erucic acid)	No	0.925762	19.82	20.18	-0.3592	186.5	>0.999999
PS18:3n3 (a-Linolenic acid)	No	0.938892	19.84	20.15	-0.3079	187	>0.999999
1-arachidonoyl-GPC* (20:4)	No	0.938973	19.84	20.15	-0.3079	187	>0.999999
indolepropionate	No	0.944598	20.16	19.85	0.3079	187	>0.999999
squalene	No	0.944641	19.84	20.15	-0.3079	187	>0.999999
1-linoleoyl-GPC (18:2)	No	0.944651	20.16	19.85	0.3079	187	>0.999999
2-palmitoyl-GPC* (16:0)	No	0.944651	20.16	19.85	0.3079	187	>0.999999
4-hydroxy-nonenal-glutathione	No	0.944651	19.84	20.15	-0.3079	187	>0.999999
acisoga	No	0.944651	19.84	20.15	-0.3079	187	>0.999999
leucine	No	0.944651	20.16	19.85	0.3079	187	>0.999999
lysine	No	0.944651	20.16	19.85	0.3079	187	>0.999999
Total Phosphatidylserine	No	0.944651	19.84	20.15	-0.3079	187	>0.999999
CE20:3n9 (Mead acid)	No	0.957242	19.89	20.1	-0.2053	188	>0.999999
PE22:0 (Behenic acid)	No	0.96021	20.11	19.9	0.2053	188	>0.999999
FA20:3n6 (Di-homo-g-linoleic acid)	No	0.960837	20.11	19.9	0.2053	188	>0.999999
N-carbamoylaspartate	No	0.961099	20.11	19.9	0.2053	188	>0.999999
alanyltryptophan	No	0.96124	19.89	20.1	-0.2053	188	>0.999999
3-carboxy-4-methyl-5-propyl-2-furanpropanoate (CMPF)	No	0.966768	19.89	20.1	-0.2053	188	>0.999999
3-(4-hydroxyphenyl)lactate (HPLA)	No	0.966774	19.89	20.1	-0.2053	188	>0.999999
3-indoxyl sulfate	No	0.966774	19.89	20.1	-0.2053	188	>0.999999
arginine	No	0.966774	20.11	19.9	0.2053	188	>0.999999
maltose	No	0.966774	20.11	19.9	0.2053	188	>0.999999
N-acetylserine	No	0.966774	19.89	20.1	-0.2053	188	>0.999999
N-acetylthreonine	No	0.966774	19.89	20.1	-0.2053	188	>0.999999
O-sulfo-L-tyrosine	No	0.966774	19.89	20.1	-0.2053	188	>0.999999
phosphoenolpyruvate (PEP)	No	0.966774	19.89	20.1	-0.2053	188	>0.999999
LY16:0 (Palmitic acid)	No	0.9723	20.08	19.93	0.1539	188.5	>0.999999
DG15:0 (Pentadecanoic acid)	No	0.973264	20.08	19.93	0.1539	188.5	>0.999999
PS14:0 (Myristic acid)	No	0.98335	19.95	20.05	-0.1026	189	>0.999999
SM16:0 (N-(hexadecanoyl)-sphing-4-enine-1-phosphocholine)	No	0.983396	20.05	19.95	0.1026	189	>0.999999
octanoylcarnitine (C8)	No	0.98892	19.95	20.05	-0.1026	189	>0.999999
seryltyrosine	No	0.98892	19.95	20.05	-0.1026	189	>0.999999
1-linoleoyl-GPE (18:2)	No	0.988922	19.95	20.05	-0.1026	189	>0.999999
3-phosphoglycerate	No	0.988922	19.95	20.05	-0.1026	189	>0.999999
asparagine	No	0.988922	19.95	20.05	-0.1026	189	>0.999999
phenylacetylglutamine	No	0.988922	20.05	19.95	0.1026	189	>0.999999
Total Phosphatidylethanolamine	No	0.988922	19.95	20.05	-0.1026	189	>0.999999
tyrosylvaline	No	0.988922	19.95	20.05	-0.1026	189	>0.999999
PE16:1n7 (Palmitoleic acid)	No	0.997085	19.97	20.03	-0.05132	189.5	>0.999999
FA20:5n3 (Eicosapentaenoic acid)	No	0.999709	20.03	19.98	0.05132	189.5	>0.999999
4-methyl-2-oxopentanoate	No	>0.999999	20	20	0	190	>0.999999
glutathione, reduced (GSH)	No	>0.999999	20	20	0	190	>0.999999
N6-acetyllysine	No	>0.999999	20	20	0	190	>0.999999
spermidine	No	>0.999999	20	20	0	190	>0.999999
succinylcarnitine (C4)	No	>0.999999	20	20	0	190	>0.999999
tryptophylglycine	No	>0.999999	20	20	0	190	>0.999999
DG20:2n6 (Eicosadienoic acid)	No	>0.999999	20.47	19.55	0.9237	181	>0.999999
TG18:3n6 (g-Linolenic acid)	No	>0.999999	20	20	0	190	>0.999999
TG20:0 (Arachidic acid)	No	>0.999999	20	20	0	190	>0.999999
TG20:3n9 (Mead acid)	No	>0.999999	20	20	0	190	>0.999999
TG22:5n6 (Osbond acid)	No	>0.999999	20.03	19.98	0.05132	189.5	>0.999999
TG24:0 (Lignoceric acid)	No	>0.999999	20	20	0	190	>0.999999
